# Supplementary material for: 2,3-Diamino­pyridinium benzoate benzoic acid solvate
Source: Acta Crystallogr Sect E Struct Rep Online. 2010 Jan 30;66(Pt 2):o479–80. doi: 10.1107/S1600536810001443 (PMC2979855; doi:10.1107/S1600536810001443)
Supplement: Supplementary file 1 [file e-66-0o479-sup1.cif]

##############################################################################
###                                                                        ###
###        Electronic paper (Acta Crystallographica Section E)             ###
###                                                                        ###
##############################################################################
#                                                                            #
# This CIF contains the data in a paper accepted for publication in Acta     #
# Crystallographica Section E. It conforms to the requirements of Notes      #
# for Authors for Section E, and has been peer reviewed under the auspices   #
# of the IUCr Commission on Journals.                                        #
#                                                                            #
# Full details of the Crystallographic Information File format               #
# are given in the paper "The Crystallographic Information File (CIF):       #
# a New Standard Archive File for Crystallography" by S. R. Hall, F. H.      #
# Allen and I. D. Brown [Acta Cryst. (1991), A47, 655-685].                  #
#                                                                            #
# The current version of the core CIF dictionary is obtainable from          #
# ftp://ftp.iucr.org/pub/cif_core.dic. The current version number is 2.4.    #
#                                                                            #
# Software is freely available for graphical display of the structure(s) in  #
# this CIF.  For information consult the CIF home page http://www.iucr.org/  #
# cif/home.html                                                              #
#                                                                            #
# This file may be used for bona fide research purposes within the           #
# scientific community so long as proper attribution is given to the journal # 
# article from which it was obtained.                                        #
#                                                                            #
##############################################################################
                                             
data_global
_audit_creation_method     'form.cif (version 2.0)'
_journal_data_validation_number     ?
_journal_date_recd_electronic     2010-01-10
_journal_date_accepted     2010-01-12
_journal_name_full     'Acta Crystallographica, Section E'
_journal_year     2010
_journal_volume     66
_journal_issue      2
_journal_page_first     o479
_journal_page_last     o480
_journal_paper_category     QO
_journal_coeditor_code     CI5016
_publ_contact_author_name     'Prof. Fun, Hoong-Kun'
_publ_contact_author_address
;
      X-ray Crystallography Unit
      School of Physics
      Universiti Sains Malaysia
      11800 USM, Penang
      MALAYSIA
;
_publ_contact_author_email     'hkfun@usm.my'
_publ_contact_author_fax     '604 6579150'
_publ_contact_author_phone     '604 6533652'
_publ_section_title
;
2,3-Diaminopyridinium benzoate benzoic acid solvate
;
loop_
    _publ_author_name
    _publ_author_footnote
    _publ_author_address
    'Madhukar Hemamalini' ?
;
      X-ray Crystallography Unit
      School of Physics
      Universiti Sains Malaysia
      11800 USM, Penang
      Malaysia
;
    'Hoong-Kun Fun'
;
      Thomson Reuters ResearcherID: A-3561-2009.
;
;
      X-ray Crystallography Unit
      School of Physics
      Universiti Sains Malaysia
      11800 USM, Penang
      Malaysia
;
data_I
_audit_creation_method     SHELXL-97
_chemical_name_systematic
;
2,3-Diaminopyridinium benzoate benzoic acid solvate
;
_chemical_name_common     ?
_chemical_formula_moiety     'C5 H8 N3 +, C7 H5 O2 -, C7 H6 O2'
_chemical_formula_sum     'C19 H19 N3 O4'
_chemical_formula_iupac     'C5 H8 N3 +, C7 H5 O2 -, C7 H6 O2'
_chemical_formula_weight     353.37
_chemical_melting_point     ?
_symmetry_cell_setting     Monoclinic
_symmetry_space_group_name_H-M     'P 21/c'
_symmetry_space_group_name_Hall     '-P 2ybc'
loop_
    _symmetry_equiv_pos_as_xyz
    'x, y, z'
    '-x, y+1/2, -z+1/2'
    '-x, -y, -z'
    'x, -y-1/2, z-1/2'
_cell_length_a     12.5822(2)
_cell_length_b     11.08260(10)
_cell_length_c     12.5615(2)
_cell_angle_alpha     90.00
_cell_angle_beta     96.3450(10)
_cell_angle_gamma     90.00
_cell_volume     1740.89(4)
_cell_formula_units_Z     4
_cell_measurement_reflns_used     9414
_cell_measurement_theta_min     2.46
_cell_measurement_theta_max     30.04
_cell_measurement_temperature     110.00(10)
_exptl_crystal_description     Block
_exptl_crystal_colour     orange
_exptl_crystal_size_max     0.383
_exptl_crystal_size_mid     0.184
_exptl_crystal_size_min     0.131
_exptl_crystal_density_diffrn     1.348
_exptl_crystal_density_meas     ?
_exptl_crystal_density_method     'not measured'
_exptl_crystal_F_000     744
_exptl_absorpt_coefficient_mu     0.096
_exptl_absorpt_correction_type     multi-scan
_exptl_absorpt_process_details     '(SADABS; Bruker, 2009)'
_exptl_absorpt_correction_T_min     0.9640
_exptl_absorpt_correction_T_max     0.9875
_exptl_special_details
;
The crystal was placed in the cold stream of an Oxford Cryosystems Cobra
open-flow nitrogen cryostat (Cosier & Glazer, 1986) operating at
100.0(1) k.
;
_diffrn_ambient_temperature     110.00(10)
_diffrn_radiation_type     MoK\a
_diffrn_radiation_wavelength     0.71073
_diffrn_radiation_source     'fine-focus sealed tube'
_diffrn_radiation_monochromator     graphite
_diffrn_measurement_device_type
;
Bruker SMART APEXII CCD area-detector diffractometer
;
_diffrn_measurement_method     '\f and \w scans'
_diffrn_detector_area_resol_mean     .
_diffrn_reflns_number     36881
_diffrn_reflns_av_R_equivalents     0.0373
_diffrn_reflns_av_sigmaI/netI     0.0286
_diffrn_reflns_theta_min     1.63
_diffrn_reflns_theta_max     30.07
_diffrn_reflns_theta_full     30.07
_diffrn_measured_fraction_theta_max     0.999
_diffrn_measured_fraction_theta_full     0.999
_diffrn_reflns_limit_h_min     -17
_diffrn_reflns_limit_h_max     16
_diffrn_reflns_limit_k_min     -15
_diffrn_reflns_limit_k_max     15
_diffrn_reflns_limit_l_min     -17
_diffrn_reflns_limit_l_max     17
_diffrn_standards_number     0
_diffrn_standards_interval_count     .
_diffrn_standards_interval_time     .
_diffrn_standards_decay_%     ?
_refine_special_details
;
 Refinement of F^2^ against ALL reflections.  The weighted R-factor wR and
 goodness of fit S are based on F^2^, conventional R-factors R are based
 on F, with F set to zero for negative F^2^. The threshold expression of
 F^2^ > 2sigma(F^2^) is used only for calculating R-factors(gt) etc. and is
 not relevant to the choice of reflections for refinement.  R-factors based
 on F^2^ are statistically about twice as large as those based on F, and R-
 factors based on ALL data will be even larger.
;
_reflns_number_total     5104
_reflns_number_gt     3848
_reflns_threshold_expression     I>2\s(I)
_refine_ls_structure_factor_coef     Fsqd
_refine_ls_matrix_type     full
_refine_ls_R_factor_all     0.0647
_refine_ls_R_factor_gt     0.0441
_refine_ls_wR_factor_gt     0.1004
_refine_ls_wR_factor_ref     0.1105
_refine_ls_goodness_of_fit_ref     1.047
_refine_ls_restrained_S_all     1.047
_refine_ls_number_reflns     5104
_refine_ls_number_parameters     259
_refine_ls_number_restraints     0
_refine_ls_hydrogen_treatment     mixed
_refine_ls_weighting_scheme     calc
_refine_ls_weighting_details
         'calc w=1/[\s^2^(Fo^2^)+(0.0464P)^2^+0.4367P] where P=(Fo^2^+2Fc^2^)/3'
_atom_sites_solution_hydrogens     geom
_atom_sites_solution_primary     direct
_atom_sites_solution_secondary     difmap
_refine_ls_shift/su_max     0.001
_refine_ls_shift/su_max_lt     0.001
_refine_ls_shift/su_mean     0.000
_refine_diff_density_max     0.317
_refine_diff_density_min     -0.219
_refine_ls_extinction_method     none
_refine_ls_extinction_coef     ?
loop_
    _atom_type_symbol
    _atom_type_description
    _atom_type_scat_dispersion_real
    _atom_type_scat_dispersion_imag
    _atom_type_scat_source
    'C' 'C' 0.0033 0.0016
                         'International Tables Vol C Tables 4.2.6.8 and 6.1.1.4'
    'H' 'H' 0.0000 0.0000
                         'International Tables Vol C Tables 4.2.6.8 and 6.1.1.4'
    'N' 'N' 0.0061 0.0033
                         'International Tables Vol C Tables 4.2.6.8 and 6.1.1.4'
    'O' 'O' 0.0106 0.0060
                         'International Tables Vol C Tables 4.2.6.8 and 6.1.1.4'
_computing_data_collection     'APEX2 (Bruker, 2009)'
_computing_cell_refinement     'SAINT (Bruker, 2009)'
_computing_data_reduction     'SAINT (Bruker, 2009)'
_computing_structure_solution     'SHELXS97 (Sheldrick, 2008)'
_computing_structure_refinement     'SHELXL97 (Sheldrick, 2008)'
_computing_molecular_graphics     'SHELXTL (Sheldrick, 2008)'
_computing_publication_material
                             'SHELXTL (Sheldrick, 2008) and PLATON (Spek, 2009)'
loop_
    _atom_site_type_symbol
    _atom_site_label
    _atom_site_fract_x
    _atom_site_fract_y
    _atom_site_fract_z
    _atom_site_U_iso_or_equiv
    _atom_site_adp_type
    _atom_site_calc_flag
    _atom_site_refinement_flags
    _atom_site_occupancy
    _atom_site_disorder_assembly
    _atom_site_disorder_group
    O O1A 0.85851(7) 0.85383(8) 0.03377(7) 0.0290(2) Uani d . 1 . .
    O O2A 0.95927(7) 0.88574(8) -0.09759(6) 0.02659(19) Uani d . 1 . .
    C C1A 0.74939(10) 1.07373(11) -0.01140(9) 0.0281(3) Uani d . 1 . .
    H H1AA 0.7494 1.0434 0.0576 0.034 Uiso calc R 1 . .
    C C2A 0.68601(11) 1.17233(12) -0.04363(11) 0.0335(3) Uani d . 1 . .
    H H2AA 0.6455 1.2097 0.0045 0.040 Uiso calc R 1 . .
    C C3A 0.68306(10) 1.21522(12) -0.14752(11) 0.0336(3) Uani d . 1 . .
    H H3AA 0.6393 1.2801 -0.1697 0.040 Uiso calc R 1 . .
    C C4A 0.74514(11) 1.16156(13) -0.21788(10) 0.0348(3) Uani d . 1 . .
    H H4AA 0.7426 1.1899 -0.2878 0.042 Uiso calc R 1 . .
    C C5A 0.81149(10) 1.06528(11) -0.18501(9) 0.0274(3) Uani d . 1 . .
    H H5AA 0.8549 1.0312 -0.2322 0.033 Uiso calc R 1 . .
    C C6A 0.81306(9) 1.01987(10) -0.08187(8) 0.0214(2) Uani d . 1 . .
    C C7A 0.88181(9) 0.91288(10) -0.04745(8) 0.0222(2) Uani d . 1 . .
    N N1 1.05200(8) 0.68618(9) 0.02224(8) 0.0237(2) Uani d . 1 . .
    N N2 0.98632(9) 0.70123(10) 0.18620(9) 0.0278(2) Uani d . 1 . .
    N N3 1.10673(10) 0.49546(11) 0.25569(9) 0.0336(3) Uani d . 1 . .
    C C8 1.04742(9) 0.64369(10) 0.12201(9) 0.0221(2) Uani d . 1 . .
    C C9 1.10929(9) 0.53927(10) 0.15432(9) 0.0224(2) Uani d . 1 . .
    C C10 1.16824(9) 0.48674(10) 0.08034(9) 0.0244(2) Uani d . 1 . .
    H H10A 1.2080 0.4177 0.0992 0.029 Uiso calc R 1 . .
    C C11 1.16949(10) 0.53516(11) -0.02261(9) 0.0268(3) Uani d . 1 . .
    H H11A 1.2101 0.4992 -0.0714 0.032 Uiso calc R 1 . .
    C C12 1.11068(10) 0.63515(11) -0.05016(9) 0.0264(3) Uani d . 1 . .
    H H12A 1.1106 0.6685 -0.1181 0.032 Uiso calc R 1 . .
    O O1B 0.69229(8) 0.72978(9) 0.06840(7) 0.0321(2) Uani d . 1 . .
    O O2B 0.75274(7) 0.77725(8) 0.23701(7) 0.0310(2) Uani d . 1 . .
    C C1B 0.54529(11) 0.56665(13) 0.13724(12) 0.0364(3) Uani d . 1 . .
    H H1BA 0.5578 0.5637 0.0657 0.044 Uiso calc R 1 . .
    C C2B 0.46748(12) 0.49389(14) 0.17377(15) 0.0485(4) Uani d . 1 . .
    H H2BA 0.4281 0.4417 0.1267 0.058 Uiso calc R 1 . .
    C C3B 0.44829(13) 0.49857(14) 0.27941(15) 0.0501(4) Uani d . 1 . .
    H H3BA 0.3953 0.4503 0.3033 0.060 Uiso calc R 1 . .
    C C4B 0.50734(12) 0.57449(14) 0.34983(13) 0.0443(4) Uani d . 1 . .
    H H4BA 0.4943 0.5771 0.4212 0.053 Uiso calc R 1 . .
    C C5B 0.58609(11) 0.64699(12) 0.31465(10) 0.0315(3) Uani d . 1 . .
    H H5BA 0.6264 0.6975 0.3625 0.038 Uiso calc R 1 . .
    C C6B 0.60470(9) 0.64412(10) 0.20783(9) 0.0254(2) Uani d . 1 . .
    C C7B 0.69011(9) 0.72314(10) 0.17338(9) 0.0235(2) Uani d . 1 . .
    H H1OB 0.7482(18) 0.7795(19) 0.0545(17) 0.076(6) Uiso d . 1 . .
    H H1N1 1.0151(13) 0.7519(15) 0.0012(13) 0.038(4) Uiso d . 1 . .
    H H1N2 0.9746(13) 0.6707(15) 0.2475(14) 0.041(4) Uiso d . 1 . .
    H H2N2 0.9452(13) 0.7586(15) 0.1570(13) 0.045(5) Uiso d . 1 . .
    H H1N3 1.0666(13) 0.5270(14) 0.3014(13) 0.040(4) Uiso d . 1 . .
    H H2N3 1.1455(13) 0.4331(15) 0.2731(12) 0.038(4) Uiso d . 1 . .
loop_
    _atom_site_aniso_label
    _atom_site_aniso_U_11
    _atom_site_aniso_U_22
    _atom_site_aniso_U_33
    _atom_site_aniso_U_12
    _atom_site_aniso_U_13
    _atom_site_aniso_U_23
    O1A 0.0312(5) 0.0296(5) 0.0266(4) 0.0009(4) 0.0050(3) 0.0098(3)
    O2A 0.0266(4) 0.0268(4) 0.0270(4) 0.0029(3) 0.0057(3) 0.0008(3)
    C1A 0.0294(6) 0.0309(6) 0.0243(5) 0.0016(5) 0.0045(5) 0.0020(5)
    C2A 0.0297(7) 0.0330(7) 0.0385(7) 0.0051(5) 0.0060(5) -0.0029(5)
    C3A 0.0282(7) 0.0274(6) 0.0445(7) 0.0048(5) 0.0010(5) 0.0079(5)
    C4A 0.0352(7) 0.0379(7) 0.0312(6) 0.0045(6) 0.0031(5) 0.0145(5)
    C5A 0.0282(6) 0.0299(6) 0.0246(5) 0.0014(5) 0.0055(5) 0.0051(4)
    C6A 0.0208(5) 0.0208(5) 0.0222(5) -0.0029(4) 0.0005(4) 0.0019(4)
    C7A 0.0241(6) 0.0219(5) 0.0200(5) -0.0019(4) 0.0000(4) 0.0003(4)
    N1 0.0254(5) 0.0207(5) 0.0248(5) 0.0020(4) 0.0018(4) 0.0014(4)
    N2 0.0301(6) 0.0265(5) 0.0280(5) 0.0078(4) 0.0082(4) 0.0024(4)
    N3 0.0418(7) 0.0340(6) 0.0267(5) 0.0160(5) 0.0113(5) 0.0093(4)
    C8 0.0212(5) 0.0208(5) 0.0241(5) -0.0012(4) 0.0019(4) -0.0005(4)
    C9 0.0221(6) 0.0214(5) 0.0235(5) -0.0005(4) 0.0018(4) 0.0006(4)
    C10 0.0239(6) 0.0212(6) 0.0282(6) 0.0029(4) 0.0029(4) -0.0003(4)
    C11 0.0285(6) 0.0280(6) 0.0244(5) 0.0016(5) 0.0060(5) -0.0029(4)
    C12 0.0302(6) 0.0279(6) 0.0213(5) -0.0013(5) 0.0041(4) 0.0008(4)
    O1B 0.0342(5) 0.0385(5) 0.0237(4) -0.0063(4) 0.0036(4) -0.0013(4)
    O2B 0.0313(5) 0.0331(5) 0.0284(4) -0.0075(4) 0.0031(4) -0.0048(4)
    C1B 0.0311(7) 0.0323(7) 0.0451(8) -0.0034(6) 0.0011(6) -0.0051(6)
    C2B 0.0355(8) 0.0330(8) 0.0760(11) -0.0094(6) 0.0020(8) -0.0029(7)
    C3B 0.0364(8) 0.0315(8) 0.0845(12) -0.0028(6) 0.0156(8) 0.0184(8)
    C4B 0.0431(9) 0.0413(8) 0.0510(9) 0.0068(7) 0.0166(7) 0.0208(7)
    C5B 0.0324(7) 0.0297(6) 0.0326(6) 0.0034(5) 0.0046(5) 0.0074(5)
    C6B 0.0230(6) 0.0207(5) 0.0321(6) 0.0033(5) 0.0017(5) 0.0017(4)
    C7B 0.0238(6) 0.0214(5) 0.0253(5) 0.0031(4) 0.0026(4) -0.0017(4)
_geom_special_details
;
 All esds (except the esd in the dihedral angle between two l.s. planes)
 are estimated using the full covariance matrix.  The cell esds are taken
 into account individually in the estimation of esds in distances, angles
 and torsion angles; correlations between esds in cell parameters are only
 used when they are defined by crystal symmetry.  An approximate (isotropic)
 treatment of cell esds is used for estimating esds involving l.s. planes.
;
loop_
    _geom_bond_atom_site_label_1
    _geom_bond_atom_site_label_2
    _geom_bond_site_symmetry_2
    _geom_bond_distance
    _geom_bond_publ_flag
    O1A C7A . 1.2733(13) ?
    O2A C7A . 1.2541(14) ?
    C1A C2A . 1.3866(18) ?
    C1A C6A . 1.3922(16) ?
    C1A H1AA . 0.93 ?
    C2A C3A . 1.3855(19) ?
    C2A H2AA . 0.93 ?
    C3A C4A . 1.3775(19) ?
    C3A H3AA . 0.93 ?
    C4A C5A . 1.3891(18) ?
    C4A H4AA . 0.93 ?
    C5A C6A . 1.3880(15) ?
    C5A H5AA . 0.93 ?
    C6A C7A . 1.5028(16) ?
    N1 C8 . 1.3461(14) ?
    N1 C12 . 1.3566(15) ?
    N1 H1N1 . 0.888(17) ?
    N2 C8 . 1.3358(15) ?
    N2 H1N2 . 0.869(17) ?
    N2 H2N2 . 0.875(17) ?
    N3 C9 . 1.3665(15) ?
    N3 H1N3 . 0.878(17) ?
    N3 H2N3 . 0.860(17) ?
    C8 C9 . 1.4283(16) ?
    C9 C10 . 1.3802(16) ?
    C10 C11 . 1.4018(16) ?
    C10 H10A . 0.93 ?
    C11 C12 . 1.3559(17) ?
    C11 H11A . 0.93 ?
    C12 H12A . 0.93 ?
    O1B C7B . 1.3241(14) ?
    O1B H1OB . 0.93(2) ?
    O2B C7B . 1.2166(14) ?
    C1B C2B . 1.385(2) ?
    C1B C6B . 1.3913(18) ?
    C1B H1BA . 0.93 ?
    C2B C3B . 1.376(2) ?
    C2B H2BA . 0.93 ?
    C3B C4B . 1.377(2) ?
    C3B H3BA . 0.93 ?
    C4B C5B . 1.3855(19) ?
    C4B H4BA . 0.93 ?
    C5B C6B . 1.3877(17) ?
    C5B H5BA . 0.93 ?
    C6B C7B . 1.4873(17) ?
loop_
    _geom_angle_atom_site_label_1
    _geom_angle_atom_site_label_2
    _geom_angle_atom_site_label_3
    _geom_angle_site_symmetry_1
    _geom_angle_site_symmetry_3
    _geom_angle
    _geom_angle_publ_flag
    C2A C1A C6A . . 120.34(11) ?
    C2A C1A H1AA . . 119.8 ?
    C6A C1A H1AA . . 119.8 ?
    C3A C2A C1A . . 120.00(12) ?
    C3A C2A H2AA . . 120.0 ?
    C1A C2A H2AA . . 120.0 ?
    C4A C3A C2A . . 119.88(12) ?
    C4A C3A H3AA . . 120.1 ?
    C2A C3A H3AA . . 120.1 ?
    C3A C4A C5A . . 120.38(12) ?
    C3A C4A H4AA . . 119.8 ?
    C5A C4A H4AA . . 119.8 ?
    C6A C5A C4A . . 120.13(11) ?
    C6A C5A H5AA . . 119.9 ?
    C4A C5A H5AA . . 119.9 ?
    C5A C6A C1A . . 119.22(11) ?
    C5A C6A C7A . . 120.19(10) ?
    C1A C6A C7A . . 120.58(10) ?
    O2A C7A O1A . . 122.65(11) ?
    O2A C7A C6A . . 119.96(10) ?
    O1A C7A C6A . . 117.38(10) ?
    C8 N1 C12 . . 124.11(11) ?
    C8 N1 H1N1 . . 119.3(10) ?
    C12 N1 H1N1 . . 116.6(10) ?
    C8 N2 H1N2 . . 121.0(11) ?
    C8 N2 H2N2 . . 116.6(11) ?
    H1N2 N2 H2N2 . . 120.2(15) ?
    C9 N3 H1N3 . . 122.8(10) ?
    C9 N3 H2N3 . . 116.8(10) ?
    H1N3 N3 H2N3 . . 120.3(14) ?
    N2 C8 N1 . . 118.79(11) ?
    N2 C8 C9 . . 123.18(10) ?
    N1 C8 C9 . . 118.03(10) ?
    N3 C9 C10 . . 123.18(11) ?
    N3 C9 C8 . . 118.97(11) ?
    C10 C9 C8 . . 117.84(10) ?
    C9 C10 C11 . . 121.42(11) ?
    C9 C10 H10A . . 119.3 ?
    C11 C10 H10A . . 119.3 ?
    C12 C11 C10 . . 119.13(11) ?
    C12 C11 H11A . . 120.4 ?
    C10 C11 H11A . . 120.4 ?
    C11 C12 N1 . . 119.45(11) ?
    C11 C12 H12A . . 120.3 ?
    N1 C12 H12A . . 120.3 ?
    C7B O1B H1OB . . 108.7(13) ?
    C2B C1B C6B . . 119.86(14) ?
    C2B C1B H1BA . . 120.1 ?
    C6B C1B H1BA . . 120.1 ?
    C3B C2B C1B . . 120.22(15) ?
    C3B C2B H2BA . . 119.9 ?
    C1B C2B H2BA . . 119.9 ?
    C2B C3B C4B . . 120.18(14) ?
    C2B C3B H3BA . . 119.9 ?
    C4B C3B H3BA . . 119.9 ?
    C3B C4B C5B . . 120.23(15) ?
    C3B C4B H4BA . . 119.9 ?
    C5B C4B H4BA . . 119.9 ?
    C4B C5B C6B . . 119.88(13) ?
    C4B C5B H5BA . . 120.1 ?
    C6B C5B H5BA . . 120.1 ?
    C5B C6B C1B . . 119.62(12) ?
    C5B C6B C7B . . 118.18(11) ?
    C1B C6B C7B . . 122.19(11) ?
    O2B C7B O1B . . 122.94(11) ?
    O2B C7B C6B . . 122.38(11) ?
    O1B C7B C6B . . 114.68(10) ?
loop_
    _geom_torsion_atom_site_label_1
    _geom_torsion_atom_site_label_2
    _geom_torsion_atom_site_label_3
    _geom_torsion_atom_site_label_4
    _geom_torsion_site_symmetry_1
    _geom_torsion_site_symmetry_2
    _geom_torsion_site_symmetry_3
    _geom_torsion_site_symmetry_4
    _geom_torsion
    _geom_torsion_publ_flag
    C6A C1A C2A C3A . . . . 2.2(2) ?
    C1A C2A C3A C4A . . . . -1.6(2) ?
    C2A C3A C4A C5A . . . . -0.6(2) ?
    C3A C4A C5A C6A . . . . 2.1(2) ?
    C4A C5A C6A C1A . . . . -1.49(18) ?
    C4A C5A C6A C7A . . . . 177.79(11) ?
    C2A C1A C6A C5A . . . . -0.64(18) ?
    C2A C1A C6A C7A . . . . -179.92(11) ?
    C5A C6A C7A O2A . . . . 20.53(16) ?
    C1A C6A C7A O2A . . . . -160.20(11) ?
    C5A C6A C7A O1A . . . . -160.22(11) ?
    C1A C6A C7A O1A . . . . 19.05(16) ?
    C12 N1 C8 N2 . . . . -179.66(11) ?
    C12 N1 C8 C9 . . . . 0.88(17) ?
    N2 C8 C9 N3 . . . . -0.17(18) ?
    N1 C8 C9 N3 . . . . 179.27(11) ?
    N2 C8 C9 C10 . . . . 179.17(11) ?
    N1 C8 C9 C10 . . . . -1.39(16) ?
    N3 C9 C10 C11 . . . . -179.41(12) ?
    C8 C9 C10 C11 . . . . 1.28(17) ?
    C9 C10 C11 C12 . . . . -0.60(18) ?
    C10 C11 C12 N1 . . . . 0.01(18) ?
    C8 N1 C12 C11 . . . . -0.18(18) ?
    C6B C1B C2B C3B . . . . 0.4(2) ?
    C1B C2B C3B C4B . . . . -0.9(2) ?
    C2B C3B C4B C5B . . . . 0.3(2) ?
    C3B C4B C5B C6B . . . . 0.7(2) ?
    C4B C5B C6B C1B . . . . -1.17(19) ?
    C4B C5B C6B C7B . . . . -179.87(11) ?
    C2B C1B C6B C5B . . . . 0.6(2) ?
    C2B C1B C6B C7B . . . . 179.24(12) ?
    C5B C6B C7B O2B . . . . 9.93(17) ?
    C1B C6B C7B O2B . . . . -168.74(12) ?
    C5B C6B C7B O1B . . . . -170.02(11) ?
    C1B C6B C7B O1B . . . . 11.31(17) ?
loop_
    _geom_hbond_atom_site_label_D
    _geom_hbond_atom_site_label_H
    _geom_hbond_atom_site_label_A
    _geom_hbond_site_symmetry_A
    _geom_hbond_distance_DH
    _geom_hbond_distance_HA
    _geom_hbond_distance_DA
    _geom_hbond_angle_DHA
    _geom_hbond_publ_flag
    O1B H1OB O1A . 0.93(2) 1.66(2) 2.5796(13) 173(2) yes
    N1 H1N1 O1A . 0.89(2) 2.35(2) 3.0786(13) 140.0(10)
                                                    yes
    N1 H1N1 O2A . 0.89(2) 2.01(2) 2.8514(13) 158(2) yes
    N2 H1N2 O2A 4_576 0.87(2) 2.07(2) 2.9370(14) 173(2) yes
    N2 H2N2 O1A . 0.87(2) 2.08(2) 2.9038(14) 157(2) yes
    N3 H1N3 O2A 4_576 0.88(2) 2.18(2) 3.0543(15) 175(2) yes
    N3 H2N3 O1A 2_745 0.86(2) 2.59(2) 3.0649(14) 116.0(10)
                                                        yes
    N3 H2N3 O2B 2_745 0.86(2) 2.16(2) 2.9912(15) 162.0(10)
                                                        yes
    C10 H10A O2B 2_745 0.93 2.58 3.3375(14) 138 yes
