# Supplementary material for: 2,3-Diamino­pyridinium benzoate benzoic acid solvate
Source: Acta Crystallogr Sect E Struct Rep Online. 2010 Jan 30;66(Pt 2):o479–80. doi: 10.1107/S1600536810001443 (PMC2979855; doi:10.1107/S1600536810001443)
Supplement: Supplementary file 2 [file e-66-0o479-Isup2.hkl]

# 
# h,k,l, Fc-squared, Fo-squared, sigma(Fo-squared) and status flag 
# 
data_I
_shelx_title ' ho9m in P2(1)/c (110K)' 
_shelx_refln_list_code          4 
_shelx_F_calc_maximum      220.70 
_exptl_crystal_F_000       744.00 
_reflns_d_resolution_high  0.7092 
 
loop_ 
 _symmetry_equiv_pos_as_xyz 
 'x, y, z' 
 '-x, y+1/2, -z+1/2' 
 '-x, -y, -z' 
 'x, -y-1/2, z-1/2' 
 
_cell_length_a    12.5822 
_cell_length_b    11.0826 
_cell_length_c    12.5615 
_cell_angle_alpha  90.000 
_cell_angle_beta   96.345 
_cell_angle_gamma  90.000 
 
_shelx_F_squared_multiplier     1.000 
 
loop_ 
 _refln_index_h 
 _refln_index_k 
 _refln_index_l 
 _refln_F_squared_calc 
 _refln_F_squared_meas 
 _refln_F_squared_sigma 
 _refln_observed_status 
   1   0   0     5767.45     5764.88     67.20 o 
   2   0   0        0.27        0.18      0.68 o 
   3   0   0     1500.49     1478.77     11.88 o 
   4   0   0      218.79      200.19      2.75 o 
   5   0   0     1695.13     1589.92     15.96 o 
   6   0   0      134.69      133.67      3.68 o 
   7   0   0     1478.83     1440.59     18.73 o 
   8   0   0      160.99      183.91      4.51 o 
   9   0   0        0.30        0.42      1.50 o 
  10   0   0       12.68       11.50      2.07 o 
  11   0   0      384.72      401.74      9.80 o 
  12   0   0       19.92       13.52      6.34 o 
  13   0   0       27.87       47.50     10.58 o 
  14   0   0     1997.19     2136.52     65.68 o 
  15   0   0       50.71       46.62     11.68 o 
  16   0   0      353.94      373.08     26.11 o 
  17   0   0       71.87       78.89     16.43 o 
   1   1   0      784.19      882.49      5.70 o 
   2   1   0     1849.09     1735.63      9.35 o 
   3   1   0      420.40      462.38      3.35 o 
   4   1   0      967.30      967.77      5.78 o 
   5   1   0       11.47        8.06      0.84 o 
   6   1   0      292.81      311.24      3.93 o 
   7   1   0       25.16       25.65      1.51 o 
   8   1   0      619.84      651.28      7.71 o 
   9   1   0       93.18       91.05      2.75 o 
  10   1   0      206.12      209.65      3.86 o 
  11   1   0      138.50      146.72      4.05 o 
  12   1   0       96.81       96.30      5.89 o 
  13   1   0       14.35       11.71      4.67 o 
  14   1   0      114.01      114.70     15.47 o 
  15   1   0      130.42      128.61     12.54 o 
  16   1   0       32.77       29.63     11.64 o 
  17   1   0       24.09       32.37      7.73 o 
   0   2   0     1097.59     1029.78      9.43 o 
   1   2   0       15.21        5.85      0.62 o 
   2   2   0     3473.71     3374.42     20.10 o 
   3   2   0    44077.15    43456.64    204.06 o 
   4   2   0     2098.45     2042.52     10.73 o 
   5   2   0      348.18      374.34      3.77 o 
   6   2   0       10.90       13.95      0.98 o 
   7   2   0      161.47      156.23      2.80 o 
   8   2   0        0.19        0.57      0.93 o 
   9   2   0        1.30        0.11      0.94 o 
  10   2   0        7.01        7.45      1.34 o 
  11   2   0     1737.16     1811.19     17.00 o 
  12   2   0       20.83       20.40      4.49 o 
  13   2   0      347.60      347.10     15.48 o 
  14   2   0       72.35       84.41     15.60 o 
  15   2   0        6.27        5.75      5.13 o 
  16   2   0       56.24       56.82     17.25 o 
  17   2   0       40.49       35.66      8.64 o 
   1   3   0     3477.96     3398.76     18.77 o 
   2   3   0      383.00      395.65      3.34 o 
   3   3   0     8727.72     8828.59     42.14 o 
   4   3   0      269.66      259.46      3.58 o 
   5   3   0        0.27        1.01      0.70 o 
   6   3   0        1.88        1.80      0.75 o 
   7   3   0      162.77      159.44      2.59 o 
   8   3   0        6.13        6.93      1.07 o 
   9   3   0      168.83      170.28      3.27 o 
  10   3   0       15.46       17.43      2.45 o 
  11   3   0       16.14       12.32      2.56 o 
  12   3   0       81.60       94.79      6.42 o 
  13   3   0      171.47      206.27     28.51 o 
  14   3   0       54.44       61.98     11.92 o 
  15   3   0       65.04       61.58      9.26 o 
  16   3   0       14.87        9.13      6.00 o 
  17   3   0      109.03      116.65     13.04 o 
   0   4   0     1549.13     1429.11     15.63 o 
   1   4   0      879.79      836.23      5.87 o 
   2   4   0     3051.46     3193.58     16.94 o 
   3   4   0      280.63      337.81      3.24 o 
   4   4   0      480.75      447.87      4.40 o 
   5   4   0      360.94      384.91      5.42 o 
   6   4   0      959.46     1030.54     10.94 o 
   7   4   0       11.29       15.07      1.30 o 
   8   4   0      680.13      657.04      6.12 o 
   9   4   0      403.97      397.17      5.20 o 
  10   4   0      146.37      148.31      4.38 o 
  11   4   0      803.58      824.19     16.11 o 
  12   4   0      117.22      131.43      7.62 o 
  13   4   0      339.16      356.61     12.69 o 
  14   4   0       46.03       42.86     15.59 o 
  15   4   0       73.06       99.38     11.44 o 
  16   4   0       54.16       56.50      9.48 o 
  17   4   0       15.51       14.64      9.91 o 
   1   5   0        4.77       -0.31      0.72 o 
   2   5   0      607.84      665.51      5.64 o 
   3   5   0      377.13      366.69      3.87 o 
   4   5   0     2645.13     2778.70     17.80 o 
   5   5   0     1438.59     1444.44     10.86 o 
   6   5   0      609.15      596.58      6.13 o 
   7   5   0      141.91      148.35      3.12 o 
   8   5   0      456.45      416.17      5.35 o 
   9   5   0       33.21       32.04      2.16 o 
  10   5   0       20.02       17.33      2.15 o 
  11   5   0        0.51        2.76      2.91 o 
  12   5   0       54.74       60.84      6.14 o 
  13   5   0       25.74       16.42      3.90 o 
  14   5   0       48.77       49.70     10.47 o 
  15   5   0       64.36       59.27      9.62 o 
  16   5   0       28.01       26.92     14.43 o 
   0   6   0     1377.71     1488.15     15.44 o 
   1   6   0      480.57      504.19      5.20 o 
   2   6   0      482.28      472.38      4.81 o 
   3   6   0      198.77      182.83      2.94 o 
   4   6   0     1014.60      996.71      7.88 o 
   5   6   0      223.76      227.88      3.56 o 
   6   6   0       29.49       19.29      1.55 o 
   7   6   0      105.75      103.68      3.11 o 
   8   6   0       75.88       76.08      2.85 o 
   9   6   0       88.62       93.65      3.81 o 
  10   6   0       54.94       56.89      6.02 o 
  11   6   0       13.77       14.91      3.25 o 
  12   6   0        0.00        1.45      2.89 o 
  13   6   0        0.01        5.21      3.43 o 
  14   6   0       21.32        1.86      4.75 o 
  15   6   0       10.96       22.97      9.32 o 
  16   6   0       46.77       33.64      7.76 o 
   1   7   0     2067.04     2121.95     14.92 o 
   2   7   0      426.02      449.88      4.99 o 
   3   7   0       10.07        5.60      1.08 o 
   4   7   0      633.76      632.55      6.35 o 
   5   7   0       67.19       79.26      2.76 o 
   6   7   0       16.04       13.89      1.67 o 
   7   7   0      194.48      202.09      5.42 o 
   8   7   0       20.19       18.67      2.29 o 
   9   7   0       27.07       28.08      3.07 o 
  10   7   0       36.49       33.06      4.39 o 
  11   7   0        6.56       10.38      3.35 o 
  12   7   0        4.01       12.16      3.53 o 
  13   7   0        0.89        1.65      3.25 o 
  14   7   0       43.21       45.00      8.21 o 
  15   7   0      277.42      372.28     25.24 o 
   0   8   0      171.35      169.41      5.17 o 
   1   8   0       18.72       16.71      1.50 o 
   2   8   0       33.22       30.85      1.75 o 
   3   8   0       69.31       77.51      2.56 o 
   4   8   0      479.28      464.10      5.58 o 
   5   8   0        2.29        0.56      1.22 o 
   6   8   0       23.31       25.80      2.13 o 
   7   8   0       64.79       64.52      3.21 o 
   8   8   0       33.29       34.84      3.09 o 
   9   8   0        0.11        2.02      4.20 o 
  10   8   0        0.08        1.15      2.76 o 
  11   8   0        9.14       11.46      3.46 o 
  12   8   0       41.99       48.77      6.95 o 
  13   8   0        0.56        0.24      5.64 o 
  14   8   0       23.15       21.25      5.81 o 
  15   8   0       15.56       24.02      7.09 o 
   1   9   0       51.17       47.67      2.36 o 
   2   9   0      484.56      487.60      5.85 o 
   3   9   0       20.87       20.68      1.72 o 
   4   9   0        0.15        0.03      1.24 o 
   5   9   0        0.39        1.28      1.46 o 
   6   9   0       35.25       31.81      3.01 o 
   7   9   0        0.68        5.01      1.90 o 
   8   9   0      118.16      127.18      7.21 o 
   9   9   0       40.31       25.48      4.85 o 
  10   9   0        4.32        2.15      3.49 o 
  11   9   0      151.03      161.81     15.80 o 
  12   9   0      399.15      488.36     20.95 o 
  13   9   0        0.01        2.11      5.17 o 
  14   9   0        2.95        8.38      6.67 o 
   0  10   0        1.46        1.70      3.18 o 
   1  10   0       45.26       51.45      4.38 o 
   2  10   0      148.84      167.22      7.32 o 
   3  10   0       39.60       38.56      3.98 o 
   4  10   0      234.98      224.99      6.60 o 
   5  10   0       18.07       22.86      3.06 o 
   6  10   0      103.93       99.18      6.80 o 
   7  10   0        6.64       10.37      2.67 o 
   8  10   0       19.13       17.00      4.85 o 
   9  10   0       69.78       64.06      6.86 o 
  10  10   0        9.90       10.79      4.42 o 
  11  10   0       65.06       61.91     10.03 o 
  12  10   0        8.32       12.85     11.21 o 
  13  10   0        2.23       15.03      6.59 o 
   1  11   0        2.33        2.15      2.46 o 
   2  11   0       18.81       19.08      3.36 o 
   3  11   0      147.91      133.83      7.17 o 
   4  11   0      179.18      189.38      8.52 o 
   5  11   0      242.83      245.57      8.29 o 
   6  11   0       95.06      104.02      6.54 o 
   7  11   0        9.46        2.35      6.79 o 
   8  11   0       21.42       11.82      4.99 o 
   9  11   0       79.31       89.73     10.05 o 
  10  11   0        0.45        1.39      6.80 o 
  11  11   0        7.98        8.33     10.24 o 
  12  11   0       18.62       15.28      8.36 o 
   0  12   0       14.83       15.16      4.86 o 
   1  12   0      173.10      172.76      8.53 o 
   2  12   0        0.36        5.81      2.83 o 
   3  12   0      204.00      208.18     10.12 o 
   4  12   0        8.51       15.12      3.40 o 
   5  12   0       19.78       28.99      4.11 o 
   6  12   0       11.53       15.51      3.48 o 
   7  12   0        0.97        3.91      4.96 o 
   8  12   0        3.14       -5.68      5.68 o 
   9  12   0        2.17       -5.92      6.42 o 
  10  12   0       24.40       34.81     10.66 o 
  11  12   0        9.11        4.30     13.25 o 
   1  13   0       12.52       14.31      4.34 o 
   2  13   0      117.99      119.15      9.85 o 
   3  13   0       18.93       24.37      4.77 o 
   4  13   0       17.54       15.78      3.58 o 
   5  13   0       15.15       23.71      4.69 o 
   6  13   0        5.92        8.33      4.02 o 
   7  13   0        0.39        6.00      7.45 o 
   8  13   0       51.01       39.50     33.64 o 
   9  13   0        1.90        7.30      8.84 o 
   0  14   0      574.62      577.56     26.62 o 
   1  14   0      127.64      119.63     10.46 o 
   2  14   0        0.25        3.83      6.08 o 
   3  14   0       22.88       24.96      5.77 o 
   4  14   0        0.31        6.09      4.30 o 
   5  14   0        1.56       10.32      4.74 o 
   6  14   0        5.62        5.68      7.22 o 
   7  14   0       46.69       49.57     14.58 o 
   1  15   0       72.65       73.50      8.95 o 
   2  15   0        1.28        5.30      5.15 o 
   3  15   0       54.70       40.13      7.97 o 
   4  15   0       11.38        9.52      5.37 o 
 -17   1   1        3.43        3.27      5.66 o 
 -16   1   1      211.10      230.75     17.26 o 
 -15   1   1       35.72       25.04      6.39 o 
 -14   1   1        7.63        8.06      5.02 o 
 -13   1   1       17.38       20.36      5.41 o 
 -12   1   1        2.18        1.06      3.37 o 
 -11   1   1      107.66      113.44      3.92 o 
 -10   1   1        2.56        1.05      1.17 o 
  -9   1   1       90.90       92.96      3.05 o 
  -8   1   1     1562.58     1590.91     12.04 o 
  -7   1   1      159.95      160.04      2.75 o 
  -6   1   1     1190.72     1283.03     11.34 o 
  -5   1   1       44.79       33.84      1.19 o 
  -4   1   1       72.48       82.94      1.54 o 
  -3   1   1      831.89      787.22      4.95 o 
  -2   1   1     5021.13     4911.89     27.40 o 
  -1   1   1      212.40      236.90      1.76 o 
   0   1   1      241.21      279.32      1.81 o 
   1   1   1      714.90      620.61      3.78 o 
   2   1   1        3.43        2.00      0.46 o 
   3   1   1     2364.55     2164.06     11.77 o 
   4   1   1      938.74     1002.60      6.58 o 
   5   1   1        5.97        4.14      0.75 o 
   6   1   1     1303.15     1302.01      9.36 o 
   7   1   1      246.70      260.12      6.31 o 
   8   1   1       31.49       34.48      1.86 o 
   9   1   1      116.44      132.04      3.24 o 
  10   1   1        1.66        1.70      1.30 o 
  11   1   1      247.44      254.26      5.62 o 
  12   1   1        4.51        1.07      1.62 o 
  13   1   1      221.36      225.46     12.71 o 
  14   1   1       71.87       68.79      9.05 o 
  15   1   1       50.17       38.97      7.82 o 
  16   1   1       16.85       21.20      6.93 o 
  17   1   1      165.33      183.63     32.13 o 
 -17   2   1      146.09      155.44     30.26 o 
 -16   2   1       35.97       19.21      7.10 o 
 -15   2   1        1.26       -0.53      4.67 o 
 -14   2   1      181.45      239.36     17.69 o 
 -13   2   1       92.55       81.89     16.10 o 
 -12   2   1      105.38      100.48     11.06 o 
 -11   2   1      418.81      441.02      9.31 o 
 -10   2   1       10.74       11.35      1.81 o 
  -9   2   1      930.48      954.61      8.89 o 
  -8   2   1      504.05      508.65      6.03 o 
  -7   2   1       72.41       68.77      2.21 o 
  -6   2   1       60.29       70.37      1.78 o 
  -5   2   1      349.01      359.93      3.47 o 
  -4   2   1      678.97      775.49      6.55 o 
  -3   2   1     3488.93     3529.86     20.32 o 
  -2   2   1        7.80        5.34      0.70 o 
  -1   2   1      524.69      511.02      4.10 o 
   0   2   1     2540.01     2503.08     13.66 o 
   1   2   1       40.05       39.01      0.97 o 
   2   2   1    48709.41    48420.57    241.59 o 
   3   2   1    17682.85    17947.64     81.16 o 
   4   2   1      387.80      363.85      3.41 o 
   5   2   1      117.12      142.44      2.66 o 
   6   2   1       24.35       24.88      1.30 o 
   7   2   1       20.95       15.81      1.23 o 
   8   2   1      187.83      201.42      3.34 o 
   9   2   1      177.53      174.64      3.65 o 
  10   2   1      356.68      355.11      6.47 o 
  11   2   1       94.38       90.03      4.52 o 
  12   2   1       94.59       87.14      6.18 o 
  13   2   1      193.36      193.90     11.71 o 
  14   2   1      212.30      213.81     15.30 o 
  15   2   1        6.25       -3.66      4.13 o 
  16   2   1      319.05      357.70     20.46 o 
  17   2   1       41.29       49.22      9.08 o 
 -17   3   1       43.04       48.28      9.11 o 
 -16   3   1       24.45       22.42      6.93 o 
 -15   3   1       31.60       28.84      7.92 o 
 -14   3   1       40.72       39.68     12.98 o 
 -13   3   1      677.39      751.01     26.74 o 
 -12   3   1      120.74      145.95      7.83 o 
 -11   3   1      141.94      140.65      6.91 o 
 -10   3   1        5.68        8.90      1.49 o 
  -9   3   1        3.12        1.03      1.07 o 
  -8   3   1       11.60       10.00      1.17 o 
  -7   3   1      233.65      241.99      3.27 o 
  -6   3   1       49.49       53.09      1.70 o 
  -5   3   1      126.67      116.34      2.12 o 
  -4   3   1      267.18      302.63      2.90 o 
  -3   3   1      680.22      682.78      4.77 o 
  -2   3   1     3646.97     3588.75     22.35 o 
  -1   3   1     1596.96     1605.85     10.80 o 
   0   3   1      629.22      655.85      4.74 o 
   1   3   1     7779.84     7321.40     42.68 o 
   2   3   1        5.34       11.00      0.77 o 
   3   3   1     9013.60     9259.76     44.05 o 
   4   3   1     1286.09     1408.90      8.90 o 
   5   3   1      331.59      355.11      4.05 o 
   6   3   1     3074.70     3072.35     19.52 o 
   7   3   1     1077.42     1150.25      8.36 o 
   8   3   1       24.85       31.40      1.50 o 
   9   3   1       28.16       29.53      1.92 o 
  10   3   1      428.03      421.51      8.76 o 
  11   3   1      311.70      314.02      6.08 o 
  12   3   1       71.43       57.98      5.20 o 
  13   3   1       14.66       18.23      4.39 o 
  14   3   1       37.95       42.48      8.48 o 
  15   3   1        0.18       -1.57      4.31 o 
  16   3   1       51.01       57.54     16.45 o 
  17   3   1        0.02        1.13      5.41 o 
 -17   4   1       26.63       23.72     11.04 o 
 -16   4   1       18.88       18.85      6.64 o 
 -15   4   1       13.95       13.13      5.53 o 
 -14   4   1      160.98      170.17     13.97 o 
 -13   4   1      122.37      125.41     11.29 o 
 -12   4   1        9.53        7.85      3.06 o 
 -11   4   1      378.76      397.29     10.56 o 
 -10   4   1      781.44      780.76     10.26 o 
  -9   4   1      646.01      631.38      6.68 o 
  -8   4   1      553.42      528.81      5.52 o 
  -7   4   1      126.90      113.73      2.64 o 
  -6   4   1        0.13        2.46      0.87 o 
  -5   4   1      172.33      180.04      3.27 o 
  -4   4   1      222.69      221.26      2.94 o 
  -3   4   1      144.83      161.47      2.42 o 
  -2   4   1      114.11      107.27      2.26 o 
  -1   4   1      459.79      432.22      3.78 o 
   0   4   1        1.49        0.33      0.65 o 
   1   4   1      597.13      567.98      4.37 o 
   2   4   1     1464.00     1585.14      9.28 o 
   3   4   1      978.16     1026.17      6.64 o 
   4   4   1     2378.30     2340.02     13.33 o 
   5   4   1     6495.24     6775.55     39.33 o 
   6   4   1     1917.89     2002.20     13.86 o 
   7   4   1        0.42        0.86      0.93 o 
   8   4   1      290.20      293.12      4.45 o 
   9   4   1        7.20        8.92      1.62 o 
  10   4   1        7.70        7.45      1.62 o 
  11   4   1      156.28      147.13      4.99 o 
  12   4   1        0.36       -3.08      3.08 o 
  13   4   1       38.59       32.80      7.64 o 
  14   4   1       21.06       15.76      6.78 o 
  15   4   1        1.55        1.88      5.09 o 
  16   4   1        0.32        3.03      5.20 o 
 -16   5   1       37.80       34.34     12.46 o 
 -15   5   1      113.96      142.80     13.52 o 
 -14   5   1       71.25       70.38      9.61 o 
 -13   5   1       14.16        5.42      4.03 o 
 -12   5   1       26.05       30.22      4.23 o 
 -11   5   1       90.97      104.23      7.44 o 
 -10   5   1      306.87      313.31      8.76 o 
  -9   5   1        3.27        2.26      1.21 o 
  -8   5   1      134.42      125.62      2.91 o 
  -7   5   1       99.22      102.59      2.72 o 
  -6   5   1       37.27       42.59      1.95 o 
  -5   5   1      572.51      553.94      6.69 o 
  -4   5   1      275.05      289.35      3.76 o 
  -3   5   1     1364.21     1346.67      9.93 o 
  -2   5   1     2003.84     2015.06     14.62 o 
  -1   5   1     2662.36     2677.56     16.55 o 
   0   5   1     3107.95     3121.64     18.84 o 
   1   5   1      635.71      676.50      5.82 o 
   2   5   1        6.23        2.60      0.73 o 
   3   5   1     1458.92     1483.02     10.56 o 
   4   5   1     1588.20     1518.02     10.32 o 
   5   5   1      996.93     1018.29      8.21 o 
   6   5   1      342.03      342.79      4.45 o 
   7   5   1      258.72      256.77      3.99 o 
   8   5   1      342.58      352.39      5.19 o 
   9   5   1      861.52      848.98     10.66 o 
  10   5   1        0.03        3.21      1.47 o 
  11   5   1       41.06       44.02      3.81 o 
  12   5   1       86.31       83.94      6.45 o 
  13   5   1        7.67       13.55      4.54 o 
  14   5   1        4.25       -1.48      4.43 o 
  15   5   1        0.02        3.26      5.13 o 
  16   5   1       21.92       22.89     13.68 o 
 -16   6   1        4.70        7.13      8.08 o 
 -15   6   1       59.05       53.50     10.32 o 
 -14   6   1       78.34       96.71      9.02 o 
 -13   6   1       20.55       18.99      4.05 o 
 -12   6   1       46.64       49.88      5.23 o 
 -11   6   1      234.54      239.18      8.27 o 
 -10   6   1      473.58      469.91     11.91 o 
  -9   6   1      340.58      323.87      5.96 o 
  -8   6   1      291.53      293.08      4.47 o 
  -7   6   1      852.35      834.11      8.07 o 
  -6   6   1        9.26       15.99      1.47 o 
  -5   6   1      455.17      424.43      5.13 o 
  -4   6   1      130.17      130.66      2.82 o 
  -3   6   1      128.17      106.77      2.75 o 
  -2   6   1      375.15      357.56      4.04 o 
  -1   6   1     1937.07     1898.30     13.20 o 
   0   6   1      395.87      396.05      4.48 o 
   1   6   1      976.55      915.56      7.67 o 
   2   6   1      155.50      161.85      2.67 o 
   3   6   1        1.40        2.01      0.81 o 
   4   6   1      227.83      244.13      3.56 o 
   5   6   1      556.03      573.35      6.11 o 
   6   6   1      635.02      648.72      6.55 o 
   7   6   1       63.81       59.15      2.45 o 
   8   6   1       11.25       14.41      2.01 o 
   9   6   1      314.77      347.13      6.38 o 
  10   6   1       15.03       13.41      1.94 o 
  11   6   1        0.22        1.92      2.51 o 
  12   6   1       10.12       12.57      3.35 o 
  13   6   1       16.32       18.06      4.97 o 
  14   6   1       53.64       43.42      7.00 o 
  15   6   1        6.85        8.31      5.59 o 
  16   6   1        1.08        2.99      5.49 o 
 -15   7   1       59.73       53.26      8.99 o 
 -14   7   1        0.62        3.24      4.22 o 
 -13   7   1      171.16      180.42     10.08 o 
 -12   7   1       40.97       56.79      8.25 o 
 -11   7   1      186.44      199.29      8.49 o 
 -10   7   1        6.76        8.62      3.14 o 
  -9   7   1       15.80       19.55      3.09 o 
  -8   7   1        2.48        0.25      1.48 o 
  -7   7   1      779.35      778.42      8.05 o 
  -6   7   1     1198.60     1215.26     10.84 o 
  -5   7   1       65.07       64.53      2.52 o 
  -4   7   1      104.18      108.81      2.96 o 
  -3   7   1       23.92       19.81      1.48 o 
  -2   7   1       46.72       53.87      1.99 o 
  -1   7   1      131.29      150.03      2.98 o 
   0   7   1        1.69        2.74      1.12 o 
   1   7   1       43.58       38.35      1.84 o 
   2   7   1      133.93      150.17      2.89 o 
   3   7   1      802.11      775.46      6.89 o 
   4   7   1       22.11       25.24      1.62 o 
   5   7   1        0.03       -0.10      0.98 o 
   6   7   1      254.44      268.88      4.39 o 
   7   7   1     3080.86     3053.74     22.91 o 
   8   7   1      785.81      790.14     10.21 o 
   9   7   1        0.08        1.43      1.71 o 
  10   7   1        1.01        2.48      2.44 o 
  11   7   1       72.56       70.41      5.82 o 
  12   7   1        6.94        8.54      3.19 o 
  13   7   1        8.51        5.24      5.94 o 
  14   7   1      268.31      335.08     13.99 o 
  15   7   1        4.22        5.20      5.72 o 
 -15   8   1        2.54        3.52      9.11 o 
 -14   8   1       67.53       70.23     10.96 o 
 -13   8   1        7.57       10.26      5.01 o 
 -12   8   1       44.95       65.53      6.92 o 
 -11   8   1       25.93       37.17      4.73 o 
 -10   8   1       64.39       68.90      5.68 o 
  -9   8   1        0.00        2.04      2.48 o 
  -8   8   1        3.76        7.34      2.04 o 
  -7   8   1       41.26       45.77      2.87 o 
  -6   8   1      119.05      108.28      4.55 o 
  -5   8   1      230.93      235.01      4.38 o 
  -4   8   1      308.89      305.20      4.68 o 
  -3   8   1        1.56        1.62      1.06 o 
  -2   8   1       13.85       13.01      1.38 o 
  -1   8   1      469.89      449.86      5.49 o 
   0   8   1       37.55       31.64      1.91 o 
   1   8   1       75.30       77.05      2.71 o 
   2   8   1        0.98        0.79      1.03 o 
   3   8   1       30.80       26.97      1.82 o 
   4   8   1        0.01       -0.71      1.09 o 
   5   8   1       24.54       26.06      2.78 o 
   6   8   1     1104.35     1074.34     12.32 o 
   7   8   1        2.44        1.56      1.43 o 
   8   8   1       80.87       96.95      4.21 o 
   9   8   1        5.73        6.60      2.34 o 
  10   8   1       11.08        6.86      3.02 o 
  11   8   1      106.62      107.54      8.38 o 
  12   8   1       25.51       28.93      4.48 o 
  13   8   1       16.96       14.84      4.49 o 
  14   8   1        2.83        4.69      5.52 o 
  15   8   1        3.97        1.16      6.75 o 
 -14   9   1        3.51        4.21      6.39 o 
 -13   9   1      159.03      184.18     13.97 o 
 -12   9   1      182.26      204.94     11.91 o 
 -11   9   1       75.69       92.37     12.90 o 
 -10   9   1        4.85        9.23      4.10 o 
  -9   9   1      135.87      123.37      8.67 o 
  -8   9   1       38.73       44.70      4.24 o 
  -7   9   1       15.17       13.18      2.42 o 
  -6   9   1        9.68       12.44      2.58 o 
  -5   9   1       52.33       53.39      3.52 o 
  -4   9   1      805.37      810.02     10.42 o 
  -3   9   1        0.02       -0.96      1.51 o 
  -2   9   1      422.37      418.38      6.28 o 
  -1   9   1        0.64       -1.22      1.22 o 
   0   9   1       22.38       15.51      1.80 o 
   1   9   1      599.44      596.38      7.58 o 
   2   9   1      400.26      408.99      6.45 o 
   3   9   1        3.07        4.72      1.39 o 
   4   9   1      836.69      797.36      9.00 o 
   5   9   1      558.11      533.83      7.49 o 
   6   9   1      184.23      196.06      4.86 o 
   7   9   1      381.18      380.12      7.97 o 
   8   9   1      108.28      101.99      5.41 o 
   9   9   1       78.57       73.59      4.90 o 
  10   9   1      299.42      305.87     14.45 o 
  11   9   1       33.95       43.08      5.10 o 
  12   9   1        1.54        7.49      3.60 o 
  13   9   1       16.48       12.60     14.75 o 
  14   9   1       13.26       15.55      9.91 o 
 -13  10   1       12.59       13.52      6.22 o 
 -12  10   1       67.70       59.40     11.85 o 
 -11  10   1        0.54        3.66      4.32 o 
 -10  10   1        8.12        6.99      4.12 o 
  -9  10   1      113.56      124.93      9.06 o 
  -8  10   1       29.37       25.99      4.72 o 
  -7  10   1      162.18      182.96      7.21 o 
  -6  10   1        2.01       -0.07      2.01 o 
  -5  10   1       27.59       25.83      3.92 o 
  -4  10   1        5.96        9.91      2.42 o 
  -3  10   1      196.81      189.39      6.50 o 
  -2  10   1       57.12       60.75      3.48 o 
  -1  10   1       25.06       17.57      2.31 o 
   0  10   1        2.41        1.37      1.64 o 
   1  10   1       36.37       39.38      2.90 o 
   2  10   1        1.05        1.33      1.45 o 
   3  10   1      299.12      303.23      6.79 o 
   4  10   1       57.58       77.19      4.96 o 
   5  10   1      121.82       99.00      5.94 o 
   6  10   1        0.44        4.19      2.70 o 
   7  10   1       13.57        6.11      3.42 o 
   8  10   1       54.45       51.65      5.24 o 
   9  10   1       64.90       53.11      6.92 o 
  10  10   1       57.38       63.85      7.20 o 
  11  10   1       78.93       83.48      9.85 o 
  12  10   1        0.18        0.46      5.00 o 
  13  10   1        0.45        5.19      6.40 o 
 -12  11   1        2.54        2.34      6.26 o 
 -11  11   1       14.42       17.11      6.72 o 
 -10  11   1      137.42      161.50     20.45 o 
  -9  11   1      391.56      448.87     14.85 o 
  -8  11   1        2.68        1.89      5.33 o 
  -7  11   1       18.12       21.34      4.15 o 
  -6  11   1       67.48       61.54      5.87 o 
  -5  11   1       81.31       86.39      5.87 o 
  -4  11   1        0.10       -0.58      2.66 o 
  -3  11   1       65.10       67.97      5.29 o 
  -2  11   1       63.42       62.77      5.13 o 
  -1  11   1       42.36       41.57      4.48 o 
   0  11   1      155.25      162.82      7.87 o 
   1  11   1       43.36       48.15      4.60 o 
   2  11   1      406.32      384.01     10.19 o 
   3  11   1      141.68      155.84      7.74 o 
   4  11   1      118.48      106.73      6.48 o 
   5  11   1      244.89      253.84      8.44 o 
   6  11   1      100.56      102.35      6.80 o 
   7  11   1      117.26      125.11      9.22 o 
   8  11   1        9.18        0.01      6.10 o 
   9  11   1       16.60       12.33      7.65 o 
  10  11   1       91.73       77.27     12.91 o 
  11  11   1       21.03       15.51      8.34 o 
  12  11   1       32.29       26.62     10.78 o 
 -11  12   1        3.01       11.03     10.18 o 
 -10  12   1       54.25       36.86     11.29 o 
  -9  12   1       43.83       16.33      8.52 o 
  -8  12   1       83.35       68.87     12.53 o 
  -7  12   1       12.47       17.67      4.20 o 
  -6  12   1        3.20        6.15      3.01 o 
  -5  12   1       76.28       71.84      5.82 o 
  -4  12   1       25.20       26.45      3.89 o 
  -3  12   1        5.13       10.30      2.99 o 
  -2  12   1        5.22        7.08      2.98 o 
  -1  12   1      170.15      173.53      8.55 o 
   0  12   1       71.97       68.21      5.58 o 
   1  12   1      218.70      247.90      9.95 o 
   2  12   1      272.42      284.18      9.30 o 
   3  12   1        2.66        6.17      2.86 o 
   4  12   1      299.43      317.29      9.86 o 
   5  12   1      114.15      119.24      7.31 o 
   6  12   1        0.00       -1.12      3.26 o 
   7  12   1        1.04        2.22      4.37 o 
   8  12   1       43.88       43.93     10.76 o 
   9  12   1       17.12       13.93      9.05 o 
  10  12   1       23.07       22.43      9.36 o 
  11  12   1        8.23        9.82     12.54 o 
  -9  13   1       81.60       87.72     18.13 o 
  -8  13   1       84.64       70.46     35.16 o 
  -7  13   1       15.27        7.86     11.15 o 
  -6  13   1       36.88       48.76      9.25 o 
  -5  13   1       67.71       66.79      6.56 o 
  -4  13   1       14.89       17.85      3.82 o 
  -3  13   1      132.04      146.51      8.32 o 
  -2  13   1       90.26       88.21      9.15 o 
  -1  13   1      115.75      107.56      7.22 o 
   0  13   1       61.69       63.60      5.73 o 
   1  13   1        4.66        4.81      2.92 o 
   2  13   1       30.26       31.68      4.58 o 
   3  13   1       55.70       57.92      5.46 o 
   4  13   1       34.24       42.07      5.45 o 
   5  13   1       35.33       46.97      5.83 o 
   6  13   1        2.24        6.83      6.53 o 
   7  13   1       60.84       29.81     10.09 o 
   8  13   1       55.92       57.94     12.67 o 
   9  13   1      110.67      134.15     21.42 o 
  -7  14   1       79.38       81.86     17.05 o 
  -6  14   1       14.47       14.38      6.74 o 
  -5  14   1        7.69       11.60      8.93 o 
  -4  14   1        8.29       10.12      4.15 o 
  -3  14   1        0.00       -1.68      3.60 o 
  -2  14   1        0.69       -3.83      3.83 o 
  -1  14   1       10.15       11.41      4.94 o 
   0  14   1       56.35       52.27      7.68 o 
   1  14   1      170.04      135.54     10.95 o 
   2  14   1       12.70        7.11      4.72 o 
   3  14   1       20.11       23.32      5.79 o 
   4  14   1      100.25      116.71     10.54 o 
   5  14   1       11.97        1.94      6.91 o 
   6  14   1        2.46        5.91      9.05 o 
   7  14   1       53.36       75.05     16.75 o 
  -4  15   1       13.35       11.22      7.62 o 
  -3  15   1        1.72        4.44      5.05 o 
  -2  15   1       31.02       38.31      7.55 o 
  -1  15   1        9.91       15.74      6.32 o 
   0  15   1        3.50        9.44      4.75 o 
   1  15   1        2.04        5.70      4.91 o 
   2  15   1       51.93       61.07      8.99 o 
   3  15   1       10.82       15.60      5.60 o 
   4  15   1        6.54       17.26      6.42 o 
 -17   0   2        1.17        5.50      7.61 o 
 -16   0   2      163.72      133.95     18.77 o 
 -15   0   2      294.93      324.20     23.48 o 
 -14   0   2      362.79      402.69     24.49 o 
 -13   0   2       18.48       18.49      7.16 o 
 -12   0   2       14.82       14.89      4.10 o 
 -11   0   2      267.03      277.73     12.89 o 
 -10   0   2      406.10      413.54      9.22 o 
  -9   0   2      428.52      428.01      7.20 o 
  -8   0   2      377.58      369.71      6.26 o 
  -7   0   2      886.09      976.37     11.19 o 
  -6   0   2     8908.75     9265.83     66.31 o 
  -5   0   2      198.58      181.54      3.15 o 
  -4   0   2     1848.78     1863.05     13.77 o 
  -3   0   2      203.35      180.16      2.16 o 
  -2   0   2      171.04      185.57      2.97 o 
  -1   0   2    20357.97    19854.25    274.49 o 
   0   0   2      103.34       79.60      2.94 o 
   1   0   2     2430.23     2335.50     25.83 o 
   2   0   2     9242.77     9355.08     69.02 o 
   3   0   2     1406.70     1452.47     12.15 o 
   4   0   2     1665.38     1788.05     15.08 o 
   5   0   2     1389.15     1394.76     14.45 o 
   6   0   2       13.77       18.51      2.06 o 
   7   0   2      465.94      505.10      8.67 o 
   8   0   2      827.68      844.58     10.92 o 
   9   0   2      297.05      307.56      8.10 o 
  10   0   2       56.11       67.37      5.85 o 
  11   0   2      215.66      216.43      9.65 o 
  12   0   2      224.88      226.91      8.25 o 
  13   0   2      126.24      123.09      8.63 o 
  14   0   2      552.14      585.79     30.41 o 
  15   0   2       20.17       22.01      9.41 o 
  16   0   2      310.33      369.21     26.46 o 
  17   0   2       37.41       43.10     12.18 o 
 -17   1   2        5.23        7.41      5.75 o 
 -16   1   2      173.68      168.60     14.82 o 
 -15   1   2       51.21       54.30      8.66 o 
 -14   1   2       88.23       92.82     10.38 o 
 -13   1   2       26.86       23.83      5.66 o 
 -12   1   2        2.37        1.07      2.49 o 
 -11   1   2       46.35       47.24      3.35 o 
 -10   1   2        2.99        1.28      1.18 o 
  -9   1   2       37.79       41.87      2.05 o 
  -8   1   2      733.56      802.05      9.93 o 
  -7   1   2      627.92      644.13      5.96 o 
  -6   1   2       19.99       18.51      1.10 o 
  -5   1   2     4105.93     4143.80     21.16 o 
  -4   1   2       21.44       12.46      0.58 o 
  -3   1   2     2282.21     2225.04     13.50 o 
  -2   1   2      505.80      482.09      3.46 o 
  -1   1   2      616.48      640.61      6.39 o 
   0   1   2     9591.38     9384.17    120.17 o 
   1   1   2      851.66      802.44      7.30 o 
   2   1   2     5343.69     5560.36     32.21 o 
   3   1   2     6961.55     6625.25     35.33 o 
   4   1   2      933.01      848.92      6.53 o 
   5   1   2      433.39      445.02      4.94 o 
   6   1   2     2932.59     3017.30     21.12 o 
   7   1   2       85.66       81.27      2.35 o 
   8   1   2      371.66      373.44      5.28 o 
   9   1   2       27.71       23.89      2.18 o 
  10   1   2       41.81       40.27      2.68 o 
  11   1   2       84.71       87.42      3.97 o 
  12   1   2       25.95       23.83      2.58 o 
  13   1   2      704.83      735.77     13.08 o 
  14   1   2       39.01       27.58      6.69 o 
  15   1   2        8.60        6.55      6.06 o 
  16   1   2       43.68       35.94      8.04 o 
  17   1   2        9.11       11.27     10.66 o 
 -17   2   2       56.44       55.48      9.51 o 
 -16   2   2        7.56       13.33      6.73 o 
 -15   2   2       13.74       17.90      5.53 o 
 -14   2   2       27.08       22.31      5.83 o 
 -13   2   2      160.51      155.31     10.05 o 
 -12   2   2      864.25      947.36     25.59 o 
 -11   2   2      401.93      404.25      7.47 o 
 -10   2   2      140.62      163.11      4.38 o 
  -9   2   2      364.10      388.61      5.44 o 
  -8   2   2      714.31      720.39      7.63 o 
  -7   2   2      283.43      323.38      3.82 o 
  -6   2   2      127.64      129.39      2.13 o 
  -5   2   2     1280.08     1323.88      8.30 o 
  -4   2   2     1242.37     1237.19      8.07 o 
  -3   2   2       29.43       24.60      0.86 o 
  -2   2   2      678.80      649.94      4.16 o 
  -1   2   2     4773.26     4741.11     22.69 o 
   0   2   2        1.94        1.20      0.46 o 
   1   2   2     1613.82     1589.54      8.50 o 
   2   2   2    13987.69    14538.64     67.93 o 
   3   2   2      176.05      147.27      1.61 o 
   4   2   2     1879.86     1960.28     12.47 o 
   5   2   2     4089.80     4337.33     25.49 o 
   6   2   2       30.95       27.63      1.29 o 
   7   2   2       39.09       30.21      1.53 o 
   8   2   2      286.97      295.38      4.11 o 
   9   2   2       45.87       45.30      2.76 o 
  10   2   2       11.30        8.17      1.92 o 
  11   2   2      159.53      165.86      5.24 o 
  12   2   2      249.62      263.94      8.35 o 
  13   2   2       79.22       68.50      6.01 o 
  14   2   2       30.79       36.22      7.14 o 
  15   2   2        0.53        7.77      5.12 o 
  16   2   2       87.00      106.03     12.47 o 
  17   2   2        8.86        6.38      6.23 o 
 -17   3   2       10.59       15.07      6.70 o 
 -16   3   2       17.65       19.17      6.76 o 
 -15   3   2       39.25       41.92     10.52 o 
 -14   3   2        7.03        2.03      5.45 o 
 -13   3   2       78.90       85.74     10.04 o 
 -12   3   2        0.64        5.41      3.30 o 
 -11   3   2      644.11      653.71      9.16 o 
 -10   3   2        2.64        3.99      1.82 o 
  -9   3   2      254.31      247.83      4.33 o 
  -8   3   2       21.76       14.56      1.37 o 
  -7   3   2       13.51       14.60      1.08 o 
  -6   3   2      209.00      247.38      4.11 o 
  -5   3   2     1697.58     1723.47     10.14 o 
  -4   3   2      205.16      239.73      2.55 o 
  -3   3   2     1701.77     1749.58     11.33 o 
  -2   3   2     1328.94     1227.84      7.53 o 
  -1   3   2       12.91       16.08      0.81 o 
   0   3   2     4321.91     4050.26     20.57 o 
   1   3   2       97.39       83.85      1.50 o 
   2   3   2     1817.25     1864.15     10.13 o 
   3   3   2     3033.09     2993.50     15.92 o 
   4   3   2      991.38     1026.49      6.83 o 
   5   3   2      600.58      662.83      5.58 o 
   6   3   2      981.36      896.68      7.06 o 
   7   3   2       37.40       39.80      1.76 o 
   8   3   2        0.70       -0.49      1.05 o 
   9   3   2      103.20      101.24      3.48 o 
  10   3   2      379.88      388.33      6.74 o 
  11   3   2      361.11      371.96      8.15 o 
  12   3   2       51.01       46.46      3.33 o 
  13   3   2        5.44        5.71      3.34 o 
  14   3   2       13.85       15.59      4.81 o 
  15   3   2      110.24      109.01     12.01 o 
  16   3   2        7.45        3.70      5.28 o 
 -17   4   2        0.09        2.43      5.36 o 
 -16   4   2        0.77       -2.06      4.69 o 
 -15   4   2       14.84        6.33      5.26 o 
 -14   4   2       21.93       18.31      4.74 o 
 -13   4   2       68.24       68.00      7.12 o 
 -12   4   2      365.46      410.26     13.74 o 
 -11   4   2       27.50       27.44      3.02 o 
 -10   4   2       18.77       17.51      2.13 o 
  -9   4   2     1054.21     1075.39      9.50 o 
  -8   4   2     1493.10     1499.74     10.99 o 
  -7   4   2      481.66      470.91      6.96 o 
  -6   4   2       12.75       16.21      1.17 o 
  -5   4   2       10.64       13.00      1.06 o 
  -4   4   2     1849.81     1993.54     12.42 o 
  -3   4   2      360.37      353.03      4.00 o 
  -2   4   2       16.04       16.40      1.08 o 
  -1   4   2     1631.93     1589.71     10.72 o 
   0   4   2     2945.16     2914.55     20.58 o 
   1   4   2      917.39      993.00      6.93 o 
   2   4   2     1728.10     1830.05     10.97 o 
   3   4   2      296.37      317.17      3.31 o 
   4   4   2     2624.29     2483.63     13.69 o 
   5   4   2     6874.48     7101.39     38.51 o 
   6   4   2      962.84      933.55      8.01 o 
   7   4   2       77.03       90.30      2.66 o 
   8   4   2       23.57       25.10      1.93 o 
   9   4   2      824.71      847.32      9.66 o 
  10   4   2      646.42      679.81      8.20 o 
  11   4   2        2.65        2.48      1.84 o 
  12   4   2       40.18       28.00      3.38 o 
  13   4   2       33.52       29.81      5.91 o 
  14   4   2        3.95       -2.70      3.57 o 
  15   4   2        0.03        9.42      5.62 o 
  16   4   2       64.96       74.98     10.61 o 
 -16   5   2        0.87        8.55      5.50 o 
 -15   5   2       24.43       18.49      6.13 o 
 -14   5   2      160.47      162.71     11.21 o 
 -13   5   2       15.64        7.67      3.87 o 
 -12   5   2       20.97       19.90      3.74 o 
 -11   5   2      819.56      804.74     16.16 o 
 -10   5   2      598.09      624.88      9.00 o 
  -9   5   2       50.07       52.52      3.00 o 
  -8   5   2      354.21      356.77      4.80 o 
  -7   5   2      191.58      185.37      3.22 o 
  -6   5   2        1.08        2.35      0.91 o 
  -5   5   2      366.31      339.49      4.24 o 
  -4   5   2       95.97       94.18      2.38 o 
  -3   5   2     2353.06     2394.84     15.59 o 
  -2   5   2     1445.52     1463.03     10.23 o 
  -1   5   2      301.56      290.31      3.84 o 
   0   5   2      755.29      716.76      5.86 o 
   1   5   2       76.15       80.06      1.95 o 
   2   5   2       93.58       99.20      2.05 o 
   3   5   2      862.51     1032.87      7.22 o 
   4   5   2      560.07      567.04      4.95 o 
   5   5   2       24.17       21.09      1.33 o 
   6   5   2       77.08       84.96      2.58 o 
   7   5   2       12.07       13.99      1.53 o 
   8   5   2      191.60      207.02      4.73 o 
   9   5   2     2235.21     2208.33     19.51 o 
  10   5   2       35.11       37.41      2.56 o 
  11   5   2      114.32      113.11      4.94 o 
  12   5   2       12.28        9.66      4.06 o 
  13   5   2        0.00       -1.64      3.36 o 
  14   5   2        4.36       13.57      4.72 o 
  15   5   2        0.13        2.68      4.84 o 
  16   5   2       43.89       52.55      9.29 o 
 -16   6   2        0.69        5.77      6.17 o 
 -15   6   2       59.03       71.06     10.08 o 
 -14   6   2       84.35       66.83      7.72 o 
 -13   6   2       29.35       30.77      5.43 o 
 -12   6   2       15.08       11.47      3.44 o 
 -11   6   2      170.00      166.57      8.15 o 
 -10   6   2       83.96       80.38      3.82 o 
  -9   6   2      536.79      544.29      8.04 o 
  -8   6   2      287.56      280.81      5.15 o 
  -7   6   2      118.08      120.68      4.51 o 
  -6   6   2      568.13      516.88      6.09 o 
  -5   6   2      267.85      259.12      4.03 o 
  -4   6   2        9.12       10.67      1.15 o 
  -3   6   2      193.97      183.39      3.44 o 
  -2   6   2     1276.67     1218.91     10.06 o 
  -1   6   2     1176.89     1198.45      9.88 o 
   0   6   2      194.95      190.45      3.39 o 
   1   6   2       12.44       18.84      1.29 o 
   2   6   2        2.71        0.65      0.78 o 
   3   6   2        8.65        5.04      0.95 o 
   4   6   2       25.05       26.53      1.48 o 
   5   6   2        5.89        1.45      0.97 o 
   6   6   2     1182.18     1165.26      9.86 o 
   7   6   2      797.00      783.96      9.08 o 
   8   6   2      405.29      403.80      6.78 o 
   9   6   2       49.60       55.43      3.15 o 
  10   6   2       11.68        7.97      1.91 o 
  11   6   2        0.16        0.97      1.74 o 
  12   6   2       53.81       63.82      7.00 o 
  13   6   2        1.11       11.88      4.55 o 
  14   6   2        8.47       15.69      4.96 o 
  15   6   2        4.71       10.29      7.94 o 
 -15   7   2       11.78       -3.26      5.91 o 
 -14   7   2       44.79       23.97      5.99 o 
 -13   7   2      152.79      166.25     11.29 o 
 -12   7   2       39.32       41.14      5.14 o 
 -11   7   2       27.44       25.76      4.68 o 
 -10   7   2        0.31        1.63      2.40 o 
  -9   7   2      139.52      138.39      5.10 o 
  -8   7   2       14.65       11.64      1.96 o 
  -7   7   2      776.41      774.76      9.56 o 
  -6   7   2      136.91      135.75      3.52 o 
  -5   7   2        3.17        3.06      1.16 o 
  -4   7   2      108.34      106.17      2.91 o 
  -3   7   2      228.38      222.33      3.63 o 
  -2   7   2      192.77      177.44      3.50 o 
  -1   7   2      281.28      257.62      4.14 o 
   0   7   2      571.29      609.19      6.62 o 
   1   7   2     1154.56     1145.26     10.58 o 
   2   7   2      362.06      344.45      4.38 o 
   3   7   2      322.12      315.57      4.20 o 
   4   7   2      247.96      242.38      3.80 o 
   5   7   2        7.63        9.51      1.42 o 
   6   7   2        9.70       12.26      1.68 o 
   7   7   2      338.39      344.59      6.27 o 
   8   7   2      106.50       98.75      4.12 o 
   9   7   2        1.66        2.75      1.77 o 
  10   7   2        0.01       -1.68      1.68 o 
  11   7   2       22.98       23.33      4.18 o 
  12   7   2      100.18      108.04     11.90 o 
  13   7   2      154.86      173.06     11.41 o 
  14   7   2       55.76       55.96      9.28 o 
  15   7   2        9.06       10.37      6.26 o 
 -15   8   2        0.70       -0.28      5.95 o 
 -14   8   2       25.84       47.46     17.06 o 
 -13   8   2       11.68       16.42      7.00 o 
 -12   8   2       35.22       39.54      6.33 o 
 -11   8   2        0.39       -2.44      3.23 o 
 -10   8   2        3.11       10.13      5.47 o 
  -9   8   2       76.78       77.99      5.44 o 
  -8   8   2      116.85      118.88      6.14 o 
  -7   8   2      418.80      403.17      7.19 o 
  -6   8   2     1135.06     1140.73     12.89 o 
  -5   8   2      626.29      581.75      8.41 o 
  -4   8   2       76.34       76.76      3.56 o 
  -3   8   2       24.31       32.09      2.20 o 
  -2   8   2       19.96       15.98      1.76 o 
  -1   8   2       28.53       26.64      1.94 o 
   0   8   2       82.57       86.98      3.15 o 
   1   8   2      486.60      479.12      6.36 o 
   2   8   2       70.81       80.05      3.19 o 
   3   8   2      209.61      201.42      3.96 o 
   4   8   2       42.33       46.82      2.42 o 
   5   8   2       95.82       88.32      4.00 o 
   6   8   2      103.18      114.76      4.41 o 
   7   8   2      223.84      188.64      5.01 o 
   8   8   2       33.85       27.81      2.62 o 
   9   8   2      142.85      150.57      5.22 o 
  10   8   2      143.62      129.82      6.30 o 
  11   8   2       64.63       44.77      5.12 o 
  12   8   2        0.75        2.60      3.60 o 
  13   8   2       10.04        9.89      7.83 o 
  14   8   2        2.38       -2.62      5.14 o 
 -14   9   2        2.82       11.32      6.40 o 
 -13   9   2      137.29      158.63     15.40 o 
 -12   9   2      145.41      147.57     10.31 o 
 -11   9   2      218.78      231.99     11.80 o 
 -10   9   2       48.44       67.04      6.80 o 
  -9   9   2      100.95      105.02      6.45 o 
  -8   9   2      137.25      145.60      7.38 o 
  -7   9   2        0.96        1.31      2.49 o 
  -6   9   2        5.37        4.67      1.89 o 
  -5   9   2        0.41        0.36      1.56 o 
  -4   9   2       90.90       88.28      4.00 o 
  -3   9   2      197.62      210.21      5.15 o 
  -2   9   2        1.29        0.85      1.55 o 
  -1   9   2        1.73        2.42      1.55 o 
   0   9   2        5.23       10.20      1.87 o 
   1   9   2       19.40       24.81      3.10 o 
   2   9   2       28.10       29.22      2.32 o 
   3   9   2       18.78       16.07      1.93 o 
   4   9   2      480.69      469.01      7.60 o 
   5   9   2      278.49      247.81      5.05 o 
   6   9   2        4.53        4.38      1.72 o 
   7   9   2      205.39      191.54      5.37 o 
   8   9   2        0.28        4.89      2.36 o 
   9   9   2      293.09      276.49      7.78 o 
  10   9   2        2.35        0.24      4.04 o 
  11   9   2        7.52        3.93      3.61 o 
  12   9   2        2.21        4.27      4.17 o 
  13   9   2        0.09       -1.80      4.69 o 
  14   9   2        8.08       10.37      9.67 o 
 -13  10   2       21.38       26.79      8.24 o 
 -12  10   2       28.00       25.07     11.45 o 
 -11  10   2       20.92       24.17      5.86 o 
 -10  10   2        2.30        4.03      4.05 o 
  -9  10   2      109.04      113.07      9.80 o 
  -8  10   2       14.45       16.89      3.44 o 
  -7  10   2        4.23       11.31      3.11 o 
  -6  10   2      264.53      269.32      7.61 o 
  -5  10   2       10.33        9.78      2.17 o 
  -4  10   2       20.77       18.03      2.53 o 
  -3  10   2       43.96       46.92      3.22 o 
  -2  10   2        2.49        3.87      1.72 o 
  -1  10   2        8.36        6.05      1.81 o 
   0  10   2       20.48       21.80      2.38 o 
   1  10   2       99.26      105.52      4.41 o 
   2  10   2        7.81        9.64      1.90 o 
   3  10   2        8.96        7.13      1.75 o 
   4  10   2       16.13        7.96      2.23 o 
   5  10   2      311.66      295.67      6.00 o 
   6  10   2       20.61       21.92      2.95 o 
   7  10   2      241.91      238.25      8.09 o 
   8  10   2        1.85       -0.25      2.48 o 
   9  10   2      214.58      207.84      8.43 o 
  10  10   2       59.19       56.74      6.54 o 
  11  10   2       24.29       29.85     10.10 o 
  12  10   2       27.31       10.51     11.82 o 
  13  10   2       36.37       45.38     13.98 o 
 -12  11   2        0.21        9.47      6.19 o 
 -11  11   2        0.32        9.60      5.69 o 
 -10  11   2      280.49      366.90     21.16 o 
  -9  11   2       32.53       33.80      6.09 o 
  -8  11   2       39.31       38.10      5.97 o 
  -7  11   2       18.55       25.62      4.19 o 
  -6  11   2        9.83        8.96      2.72 o 
  -5  11   2        1.00        5.46      2.50 o 
  -4  11   2        6.52        6.04      3.10 o 
  -3  11   2       23.86       27.42      3.28 o 
  -2  11   2      208.76      202.64      8.51 o 
  -1  11   2       85.95       93.41      4.69 o 
   0  11   2       37.22       38.04      3.05 o 
   1  11   2        5.80        6.28      2.25 o 
   2  11   2       90.96       82.43      4.59 o 
   3  11   2        0.50        3.18      2.39 o 
   4  11   2       22.59       22.83      3.54 o 
   5  11   2       25.60       18.18      4.73 o 
   6  11   2        1.07        1.38      3.56 o 
   7  11   2       18.33       13.23      4.19 o 
   8  11   2       16.89       19.25      4.83 o 
   9  11   2       60.28       69.11     12.12 o 
  10  11   2       85.34       57.83     26.15 o 
  11  11   2        0.03        1.80      7.93 o 
  12  11   2      107.13      114.83     16.48 o 
 -11  12   2       24.21       20.99      7.54 o 
 -10  12   2        0.10       -4.80      6.55 o 
  -9  12   2       12.68        3.43      7.94 o 
  -8  12   2       24.08       11.14      7.82 o 
  -7  12   2        7.00        9.84      5.19 o 
  -6  12   2        0.08        1.56      3.19 o 
  -5  12   2       11.60       12.79      3.30 o 
  -4  12   2       23.22       24.92      3.88 o 
  -3  12   2       32.30       44.02      8.80 o 
  -2  12   2       26.87       25.41      3.85 o 
  -1  12   2       51.68       47.57      4.90 o 
   0  12   2        2.08        1.24      2.41 o 
   1  12   2        1.96        3.61      2.78 o 
   2  12   2       43.73       29.09      4.17 o 
   3  12   2      203.50      191.51      8.51 o 
   4  12   2       69.67       64.04      5.48 o 
   5  12   2        2.64       -0.16      3.76 o 
   6  12   2       25.44       25.09      5.00 o 
   7  12   2        3.70        4.65      4.73 o 
   8  12   2        0.13        0.55      6.84 o 
   9  12   2        0.35       -1.97     12.18 o 
  10  12   2       39.73       50.87     12.35 o 
  -9  13   2       22.61       30.39     12.74 o 
  -8  13   2       16.07        6.03      7.48 o 
  -7  13   2      253.46      341.99     21.82 o 
  -6  13   2       54.09       44.74      8.61 o 
  -5  13   2       10.99       12.85      8.44 o 
  -4  13   2        2.18        3.58      4.08 o 
  -3  13   2        0.19        5.73      3.05 o 
  -2  13   2       27.08       26.38      4.38 o 
  -1  13   2        0.43        2.68      3.11 o 
   0  13   2      156.44      163.27     10.41 o 
   1  13   2       10.87        9.78      3.35 o 
   2  13   2        0.36        6.34      3.16 o 
   3  13   2       13.95       13.23      3.59 o 
   4  13   2        0.21        4.86      5.20 o 
   5  13   2        1.69        3.69      4.49 o 
   6  13   2        6.65       15.04      5.69 o 
   7  13   2       60.83       61.09     19.83 o 
   8  13   2        0.05        9.07      7.47 o 
   9  13   2       15.81       32.53     12.68 o 
  -7  14   2       24.95       14.81     10.18 o 
  -6  14   2       14.86       36.47     22.61 o 
  -5  14   2       26.03       28.50      6.28 o 
  -4  14   2       32.80       25.60      5.33 o 
  -3  14   2       62.80       73.03      7.77 o 
  -2  14   2       34.33       28.81      5.21 o 
  -1  14   2        9.00       12.03     11.43 o 
   0  14   2      212.37      218.13     13.88 o 
   1  14   2       53.98       62.35      7.97 o 
   2  14   2       10.77       12.85      4.95 o 
   3  14   2        0.00        1.16      4.23 o 
   4  14   2        0.57        2.60      4.23 o 
   5  14   2       17.56       12.63      8.03 o 
   6  14   2       35.11       47.27     13.38 o 
   7  14   2       27.00       17.73     11.20 o 
  -4  15   2       48.98       63.92     12.62 o 
  -3  15   2      109.54      136.21     17.80 o 
  -2  15   2       18.91       15.50      5.57 o 
  -1  15   2        2.44        5.85      8.05 o 
   0  15   2       18.86       11.69      5.80 o 
   1  15   2       13.13       19.17      7.33 o 
   2  15   2       96.47       68.47      9.63 o 
   3  15   2       52.66       60.18     15.14 o 
   4  15   2        0.17        8.74      8.46 o 
 -17   1   3        1.39        1.07      5.50 o 
 -16   1   3       16.72       18.50      6.39 o 
 -15   1   3       21.46       24.66      6.38 o 
 -14   1   3       38.38       45.19      8.00 o 
 -13   1   3       74.45       87.15     11.04 o 
 -12   1   3        2.85        0.97      2.25 o 
 -11   1   3      175.91      168.04      6.08 o 
 -10   1   3        3.51        2.33      1.75 o 
  -9   1   3      418.18      443.58      5.80 o 
  -8   1   3        1.73        1.09      0.85 o 
  -7   1   3      516.52      552.42      4.73 o 
  -6   1   3     1664.88     1741.51     11.81 o 
  -5   1   3       68.86       77.88      1.72 o 
  -4   1   3       23.83       27.34      1.53 o 
  -3   1   3     2398.27     2314.76     16.00 o 
  -2   1   3      699.39      670.62      5.54 o 
  -1   1   3      928.29      913.03      8.80 o 
   0   1   3      222.85      208.73      2.75 o 
   1   1   3      846.67      849.32      9.80 o 
   2   1   3      136.24      111.71      1.56 o 
   3   1   3      432.70      369.66      4.21 o 
   4   1   3      150.50      170.43      1.88 o 
   5   1   3     1519.88     1638.97     11.39 o 
   6   1   3       48.75       48.72      1.72 o 
   7   1   3       46.60       35.83      1.74 o 
   8   1   3     1829.89     1908.19     14.95 o 
   9   1   3      485.57      476.74      8.73 o 
  10   1   3      185.98      177.33      5.12 o 
  11   1   3      172.61      160.38      5.07 o 
  12   1   3      547.27      562.18      9.41 o 
  13   1   3       70.65       70.77      4.48 o 
  14   1   3       35.28       29.75      7.73 o 
  15   1   3      224.85      252.48     27.74 o 
  16   1   3        0.51        0.69      4.93 o 
  17   1   3        0.32        6.41      6.14 o 
 -17   2   3        2.19        1.06      5.09 o 
 -16   2   3       43.15       47.46     12.19 o 
 -15   2   3        0.10       10.83      5.37 o 
 -14   2   3       62.08       52.34      6.62 o 
 -13   2   3       73.51       62.67      6.89 o 
 -12   2   3      135.54      148.30      6.31 o 
 -11   2   3      103.16      101.74      5.01 o 
 -10   2   3      410.79      444.38      7.61 o 
  -9   2   3      219.88      231.34      4.29 o 
  -8   2   3       84.39       74.54      1.82 o 
  -7   2   3      820.55      867.00      8.79 o 
  -6   2   3       16.64       17.27      1.19 o 
  -5   2   3      212.12      240.69      4.28 o 
  -4   2   3     4791.67     5277.77     32.63 o 
  -3   2   3        3.78        0.93      0.44 o 
  -2   2   3      207.88      212.09      2.15 o 
  -1   2   3       47.38       37.37      1.36 o 
   0   2   3      677.73      678.23      5.04 o 
   1   2   3     2608.86     2672.55     17.03 o 
   2   2   3     4056.90     4262.20     24.57 o 
   3   2   3     1115.35     1135.05      8.42 o 
   4   2   3     1052.99     1131.83      7.72 o 
   5   2   3     1045.23     1148.42      8.42 o 
   6   2   3      629.71      620.81      5.73 o 
   7   2   3       44.01       45.38      2.22 o 
   8   2   3        1.04        1.18      1.27 o 
   9   2   3       18.54       16.55      1.99 o 
  10   2   3      457.27      452.61      8.34 o 
  11   2   3       14.96       12.88      2.36 o 
  12   2   3       89.58       93.59      4.48 o 
  13   2   3      177.97      179.20      6.58 o 
  14   2   3        7.26        6.40      4.28 o 
  15   2   3       56.83       54.74     19.11 o 
  16   2   3       85.02       63.53      9.91 o 
 -17   3   3       25.11       35.64      7.60 o 
 -16   3   3       18.36       27.98      7.26 o 
 -15   3   3        0.01        0.46      4.71 o 
 -14   3   3      167.67      193.23     12.01 o 
 -13   3   3      219.66      225.00     11.08 o 
 -12   3   3        7.74        5.57      2.35 o 
 -11   3   3        1.04        0.49      1.72 o 
 -10   3   3       85.43       90.04      4.13 o 
  -9   3   3      148.48      164.10      4.70 o 
  -8   3   3        9.68       12.57      1.13 o 
  -7   3   3      493.31      472.87      4.86 o 
  -6   3   3     1093.75     1043.30      7.38 o 
  -5   3   3        2.20        3.46      0.68 o 
  -4   3   3      241.71      264.81      3.82 o 
  -3   3   3     1388.96     1436.82     10.62 o 
  -2   3   3      606.80      600.61      4.50 o 
  -1   3   3       33.05       32.27      1.18 o 
   0   3   3       92.27       92.92      1.69 o 
   1   3   3     1157.66     1135.18      7.68 o 
   2   3   3        0.01        0.47      0.52 o 
   3   3   3     1127.64     1163.47      8.07 o 
   4   3   3     1686.44     1846.33     11.13 o 
   5   3   3     1278.32     1393.82      9.89 o 
   6   3   3     1854.13     1971.25     13.13 o 
   7   3   3       66.43       62.92      2.39 o 
   8   3   3        8.22        4.93      1.40 o 
   9   3   3        4.83        3.68      1.47 o 
  10   3   3        0.06        0.05      1.81 o 
  11   3   3        1.63        2.20      1.86 o 
  12   3   3       28.29       26.52      2.87 o 
  13   3   3       23.50       24.33      3.35 o 
  14   3   3        1.85       -2.11      3.45 o 
  15   3   3        5.88        1.05      5.03 o 
  16   3   3       48.96       61.90     11.30 o 
 -17   4   3        0.04       -3.21      5.52 o 
 -16   4   3        0.60       -0.16      5.59 o 
 -15   4   3        3.18       13.36      6.16 o 
 -14   4   3        1.68        1.60      4.94 o 
 -13   4   3       40.46       33.53      5.38 o 
 -12   4   3      212.76      213.47     13.28 o 
 -11   4   3        3.80        7.09      1.94 o 
 -10   4   3      638.84      629.37      9.66 o 
  -9   4   3     1027.91      993.14     11.92 o 
  -8   4   3      140.85      130.37      2.77 o 
  -7   4   3        6.99        7.51      0.98 o 
  -6   4   3      221.75      222.58      3.45 o 
  -5   4   3        8.95       12.07      0.91 o 
  -4   4   3      239.93      252.15      3.11 o 
  -3   4   3       29.25       21.25      1.14 o 
  -2   4   3     2601.64     2666.62     16.35 o 
  -1   4   3       15.61       12.07      0.94 o 
   0   4   3      200.51      192.02      2.43 o 
   1   4   3      197.39      204.08      2.57 o 
   2   4   3      795.86      817.79      5.92 o 
   3   4   3       22.37       28.53      1.18 o 
   4   4   3     4005.84     4187.75     30.57 o 
   5   4   3      596.81      623.17      5.74 o 
   6   4   3      104.67      111.84      2.51 o 
   7   4   3      418.62      419.71      6.73 o 
   8   4   3        2.45        2.18      1.26 o 
   9   4   3        4.88        2.49      1.45 o 
  10   4   3       10.96        7.25      1.62 o 
  11   4   3       18.85       16.28      2.36 o 
  12   4   3        1.63        1.53      2.06 o 
  13   4   3       12.18        3.59      5.50 o 
  14   4   3        0.02        4.42      4.12 o 
  15   4   3        8.04        9.80      9.44 o 
  16   4   3       12.46       12.06      8.99 o 
 -16   5   3        2.04        8.02      6.80 o 
 -15   5   3       23.93       21.53      5.56 o 
 -14   5   3       49.48       54.18      7.11 o 
 -13   5   3        4.04        6.98      3.85 o 
 -12   5   3        0.27       -2.04      2.87 o 
 -11   5   3       19.58       21.44      2.56 o 
 -10   5   3      332.93      320.06      6.34 o 
  -9   5   3      157.27      162.70      6.80 o 
  -8   5   3       80.54       82.13      3.54 o 
  -7   5   3       19.02       21.07      1.62 o 
  -6   5   3       52.18       56.73      2.26 o 
  -5   5   3       12.79       10.45      1.07 o 
  -4   5   3        1.68        1.31      0.75 o 
  -3   5   3      270.04      309.08      3.87 o 
  -2   5   3        3.18        0.65      0.81 o 
  -1   5   3      344.27      364.13      4.71 o 
   0   5   3       10.96       11.40      0.98 o 
   1   5   3      821.70      850.08      7.24 o 
   2   5   3     1670.91     1718.66     13.62 o 
   3   5   3      555.23      549.43      4.85 o 
   4   5   3      363.02      346.54      3.80 o 
   5   5   3       50.12       47.95      1.91 o 
   6   5   3     1353.99     1327.21     10.63 o 
   7   5   3       36.34       28.53      2.17 o 
   8   5   3      315.31      322.50      6.16 o 
   9   5   3      460.49      468.42      7.05 o 
  10   5   3      358.70      352.84      6.46 o 
  11   5   3       22.62       21.79      2.48 o 
  12   5   3        0.87        1.00      2.24 o 
  13   5   3        0.70       -1.13      3.69 o 
  14   5   3        0.05       -3.22      3.87 o 
  15   5   3        3.27        1.42      5.06 o 
  16   5   3       46.02       31.10      7.98 o 
 -16   6   3        1.67        8.64      5.98 o 
 -15   6   3       23.36       26.30      6.07 o 
 -14   6   3        0.74        8.40      4.40 o 
 -13   6   3       19.58       17.42      4.69 o 
 -12   6   3       25.27       25.87      5.12 o 
 -11   6   3        8.64        5.75      2.32 o 
 -10   6   3       26.34       33.72      3.23 o 
  -9   6   3      416.10      396.36      7.12 o 
  -8   6   3       27.19       25.81      2.41 o 
  -7   6   3     1458.84     1441.75     13.31 o 
  -6   6   3     1507.96     1401.82     13.76 o 
  -5   6   3     1179.17     1137.88      9.69 o 
  -4   6   3      372.01      389.11      5.17 o 
  -3   6   3      174.77      167.59      3.23 o 
  -2   6   3       51.54       49.81      1.90 o 
  -1   6   3      679.49      694.07      6.87 o 
   0   6   3      124.85      123.70      2.52 o 
   1   6   3      303.65      294.75      3.81 o 
   2   6   3      548.28      549.86      5.31 o 
   3   6   3       47.36       56.58      1.98 o 
   4   6   3       33.31       36.03      1.74 o 
   5   6   3        1.91        0.33      1.13 o 
   6   6   3       28.11       29.66      2.08 o 
   7   6   3     2241.86     2261.36     19.84 o 
   8   6   3      662.61      644.04      8.89 o 
   9   6   3        4.38        3.64      1.77 o 
  10   6   3       28.58       24.97      2.58 o 
  11   6   3       20.21       17.97      3.05 o 
  12   6   3        7.64        7.45      3.52 o 
  13   6   3       38.23       43.70     10.36 o 
  14   6   3       11.34        1.81      4.35 o 
  15   6   3        0.66       -2.27      5.01 o 
 -15   7   3       28.25       30.87      8.47 o 
 -14   7   3        0.25        7.08      5.64 o 
 -13   7   3        4.35        0.02      4.85 o 
 -12   7   3      145.94      173.07     11.12 o 
 -11   7   3        1.31        3.75      3.26 o 
 -10   7   3        0.10        0.21      2.05 o 
  -9   7   3      949.38      907.81     13.81 o 
  -8   7   3      655.07      655.98     10.59 o 
  -7   7   3      108.92       91.45      4.10 o 
  -6   7   3      519.52      514.50      8.21 o 
  -5   7   3       28.52       26.23      2.24 o 
  -4   7   3       27.03       24.12      1.90 o 
  -3   7   3        4.62        3.46      1.18 o 
  -2   7   3      153.85      145.59      4.33 o 
  -1   7   3      657.96      660.26      7.02 o 
   0   7   3        5.09        5.86      1.20 o 
   1   7   3      400.81      415.33      5.34 o 
   2   7   3      200.36      179.97      3.26 o 
   3   7   3      560.38      519.65      5.59 o 
   4   7   3       17.71       15.77      1.59 o 
   5   7   3        0.91        1.17      1.14 o 
   6   7   3      200.54      199.26      4.46 o 
   7   7   3      393.13      355.53      6.46 o 
   8   7   3       63.17       84.92      3.91 o 
   9   7   3       77.73       79.67      4.03 o 
  10   7   3        1.09        0.70      1.85 o 
  11   7   3      363.18      340.36      7.63 o 
  12   7   3      325.94      341.42     13.42 o 
  13   7   3       17.55        8.63      4.68 o 
  14   7   3        0.87        1.05      5.57 o 
  15   7   3        5.15       -3.07      9.50 o 
 -15   8   3        7.55       -0.16      5.95 o 
 -14   8   3       40.84       34.79      8.63 o 
 -13   8   3        0.06        1.76      5.02 o 
 -12   8   3        3.41        4.60      3.94 o 
 -11   8   3      209.07      253.72     11.53 o 
 -10   8   3      137.23      122.38      6.93 o 
  -9   8   3      140.49      136.27      6.72 o 
  -8   8   3       19.30       14.65      2.52 o 
  -7   8   3        0.00       -0.93      1.83 o 
  -6   8   3      201.13      187.74      4.99 o 
  -5   8   3        7.02        5.56      1.76 o 
  -4   8   3      870.15      846.41     12.61 o 
  -3   8   3      433.86      411.64      6.81 o 
  -2   8   3       12.20        7.70      2.34 o 
  -1   8   3        6.94        2.92      1.56 o 
   0   8   3     1274.74     1236.06     12.96 o 
   1   8   3        3.87        3.42      1.54 o 
   2   8   3      443.68      433.71      6.57 o 
   3   8   3       19.98       21.42      2.59 o 
   4   8   3       74.60       68.96      3.08 o 
   5   8   3        0.26        0.36      1.30 o 
   6   8   3        3.00        3.57      1.63 o 
   7   8   3      221.11      189.26      5.22 o 
   8   8   3       33.31       25.79      2.62 o 
   9   8   3      396.98      357.94      7.19 o 
  10   8   3      353.25      335.51      8.51 o 
  11   8   3       31.56       20.77      3.81 o 
  12   8   3        3.55        5.82      4.43 o 
  13   8   3        0.13       -4.81      4.81 o 
  14   8   3       30.69       37.18      8.43 o 
 -14   9   3        0.05        0.34      6.23 o 
 -13   9   3        1.53        2.58      5.91 o 
 -12   9   3       42.74       37.27      6.43 o 
 -11   9   3       53.32       55.71      6.49 o 
 -10   9   3      152.30      189.78     12.26 o 
  -9   9   3        7.44       14.48      3.34 o 
  -8   9   3        0.58        0.13      2.36 o 
  -7   9   3       90.46       79.09      4.43 o 
  -6   9   3       58.47       48.36      3.30 o 
  -5   9   3      683.46      681.85      9.72 o 
  -4   9   3      298.98      295.44      6.19 o 
  -3   9   3        0.21        1.92      1.68 o 
  -2   9   3      110.56       91.36      4.57 o 
  -1   9   3      464.82      439.57      7.33 o 
   0   9   3        5.70        2.55      1.58 o 
   1   9   3      586.35      541.28      8.20 o 
   2   9   3       11.94        9.06      1.75 o 
   3   9   3       62.43       73.08      3.26 o 
   4   9   3        8.05       15.57      2.01 o 
   5   9   3       56.55       75.96      3.37 o 
   6   9   3       34.52       27.69      2.64 o 
   7   9   3        0.29        0.69      1.87 o 
   8   9   3        4.48        1.21      2.08 o 
   9   9   3      171.43      164.62      7.39 o 
  10   9   3        0.78        2.88      2.80 o 
  11   9   3        0.95       -3.14      3.14 o 
  12   9   3        0.65        2.32      4.13 o 
  13   9   3        6.58       -2.98      5.51 o 
 -13  10   3       11.07        7.32      6.54 o 
 -12  10   3       56.22       56.88      8.99 o 
 -11  10   3       57.48       60.87     10.19 o 
 -10  10   3       24.35       18.11      5.10 o 
  -9  10   3       45.35       58.87      7.66 o 
  -8  10   3        0.38        4.20      2.86 o 
  -7  10   3       25.84       21.26      4.76 o 
  -6  10   3        3.22        4.36      2.15 o 
  -5  10   3        5.31        5.08      1.88 o 
  -4  10   3      102.73      102.89      5.32 o 
  -3  10   3     1064.91     1039.61     12.81 o 
  -2  10   3      115.02      122.62      4.85 o 
  -1  10   3       56.82       57.87      3.44 o 
   0  10   3       20.91       21.78      2.40 o 
   1  10   3       16.99       14.68      2.21 o 
   2  10   3      156.69      159.83      4.78 o 
   3  10   3      127.38      122.44      5.04 o 
   4  10   3      252.69      239.74      5.57 o 
   5  10   3      296.21      272.07      7.79 o 
   6  10   3      326.89      287.96      6.50 o 
   7  10   3        0.80       -0.85      1.91 o 
   8  10   3        0.32       -1.79      2.71 o 
   9  10   3        4.93        5.71      3.11 o 
  10  10   3        9.34        5.08      4.35 o 
  11  10   3       47.78       55.54      9.46 o 
  12  10   3       95.27      106.65     12.04 o 
 -12  11   3       40.87       30.67      9.22 o 
 -11  11   3      117.08      125.19     12.17 o 
 -10  11   3       47.11       53.75      8.57 o 
  -9  11   3       34.77       35.25      6.53 o 
  -8  11   3        0.02        5.07      3.06 o 
  -7  11   3        0.24       10.64      3.58 o 
  -6  11   3        2.39        4.23      2.82 o 
  -5  11   3        0.04        1.52      2.22 o 
  -4  11   3        3.15        2.93      2.04 o 
  -3  11   3      139.74      140.60      5.48 o 
  -2  11   3       42.80       39.42      3.92 o 
  -1  11   3       36.69       34.82      3.18 o 
   0  11   3        8.99        6.65      2.01 o 
   1  11   3       26.75       19.45      2.58 o 
   2  11   3       74.32       68.84      4.45 o 
   3  11   3      395.15      382.46      7.50 o 
   4  11   3       41.37       37.17      3.00 o 
   5  11   3        7.47       13.03      2.87 o 
   6  11   3       57.94       53.89      4.87 o 
   7  11   3       47.09       28.89      4.42 o 
   8  11   3        4.14        2.83      3.62 o 
   9  11   3       23.37       11.25      4.95 o 
  10  11   3        0.22        1.16     12.12 o 
  11  11   3        2.33       -3.24      7.24 o 
 -11  12   3        0.30        4.73      6.60 o 
 -10  12   3        5.82        9.64      6.63 o 
  -9  12   3       11.11        8.58      5.85 o 
  -8  12   3       23.64       24.62      5.02 o 
  -7  12   3        0.53        7.23      3.17 o 
  -6  12   3      322.77      351.36     12.98 o 
  -5  12   3      298.76      318.36     10.06 o 
  -4  12   3      192.90      200.65      8.14 o 
  -3  12   3        2.09        6.36      3.25 o 
  -2  12   3      114.64      122.19      8.09 o 
  -1  12   3       37.43       47.02      5.08 o 
   0  12   3       21.65       28.58      4.06 o 
   1  12   3       19.39       17.13      3.94 o 
   2  12   3      246.94      249.75      8.94 o 
   3  12   3       57.85       54.10      5.17 o 
   4  12   3       32.74       41.01      4.61 o 
   5  12   3       74.18       66.87      7.13 o 
   6  12   3        1.64        1.35      4.22 o 
   7  12   3        0.04        0.92      4.55 o 
   8  12   3      118.83      129.03     12.38 o 
   9  12   3       78.26       78.02     13.62 o 
  10  12   3        4.08        6.36      8.22 o 
  -9  13   3       51.48       27.13     11.96 o 
  -8  13   3      220.16      272.33     15.87 o 
  -7  13   3       22.69       41.23      8.40 o 
  -6  13   3      116.30      126.61     14.53 o 
  -5  13   3        1.23       15.10      4.78 o 
  -4  13   3        2.21        8.82      3.62 o 
  -3  13   3        0.30        6.92      3.78 o 
  -2  13   3       12.10        9.37      3.23 o 
  -1  13   3       25.39       23.91      5.86 o 
   0  13   3       41.82       36.17      7.19 o 
   1  13   3        0.61        5.77      3.36 o 
   2  13   3        0.16        6.66      3.18 o 
   3  13   3        1.82        5.35      3.06 o 
   4  13   3        9.33        7.22      5.11 o 
   5  13   3        7.61        2.97      6.38 o 
   6  13   3      155.59      124.11     15.84 o 
   7  13   3       14.02       -5.38     14.13 o 
   8  13   3       36.18       45.60     19.13 o 
  -7  14   3       30.21       40.94      9.24 o 
  -6  14   3        0.46       17.61      9.25 o 
  -5  14   3       23.83       33.92      8.58 o 
  -4  14   3        1.87        8.55      5.67 o 
  -3  14   3       17.44       17.31      4.89 o 
  -2  14   3        0.00        5.00      3.91 o 
  -1  14   3        7.59        3.41      4.47 o 
   0  14   3        0.05        6.37      4.93 o 
   1  14   3        0.77        6.36      4.84 o 
   2  14   3        1.35       -1.93      6.82 o 
   3  14   3        3.00       11.50      4.80 o 
   4  14   3        6.37       10.89      8.06 o 
   5  14   3      148.41      154.54     20.92 o 
   6  14   3      178.93      207.28     26.11 o 
  -4  15   3       26.93       43.70      9.34 o 
  -3  15   3       20.96       17.10      6.83 o 
  -2  15   3        4.98       10.05      5.83 o 
  -1  15   3       19.22       18.41      6.54 o 
   0  15   3        0.14       -4.04      9.80 o 
   1  15   3       12.32        6.51      5.54 o 
   2  15   3        3.80        1.47      5.04 o 
   3  15   3        1.13        5.48      7.52 o 
 -17   0   4        1.96        0.50      6.53 o 
 -16   0   4       72.31       84.06     15.85 o 
 -15   0   4       29.35       16.38      9.03 o 
 -14   0   4       41.64       50.60      8.82 o 
 -13   0   4       28.08       24.78      5.29 o 
 -12   0   4      301.75      281.87     10.95 o 
 -11   0   4       26.25       29.59      5.68 o 
 -10   0   4      183.89      182.67      8.22 o 
  -9   0   4      169.29      172.07      5.22 o 
  -8   0   4     3439.72     3829.14     47.58 o 
  -7   0   4     1713.05     1961.66     21.65 o 
  -6   0   4        0.16        0.49      0.59 o 
  -5   0   4     1044.39     1046.29      9.64 o 
  -4   0   4      145.18      113.40      2.41 o 
  -3   0   4       47.43       59.70      1.66 o 
  -2   0   4     4314.37     4505.44     41.56 o 
  -1   0   4      586.64      518.96     11.37 o 
   0   0   4     1254.98     1228.24     15.03 o 
   1   0   4     2023.10     1953.44     20.58 o 
   2   0   4     4401.82     4348.88     38.15 o 
   3   0   4      992.82      967.12     10.25 o 
   4   0   4     1216.41     1198.29     14.02 o 
   5   0   4      515.13      447.55      7.22 o 
   6   0   4     6135.13     6273.63     92.85 o 
   7   0   4        2.47        4.31      1.41 o 
   8   0   4      461.06      484.12     12.08 o 
   9   0   4        8.37       12.00      2.61 o 
  10   0   4      266.80      268.65      8.36 o 
  11   0   4        3.91        5.32      2.46 o 
  12   0   4      188.46      187.66      8.64 o 
  13   0   4       16.30       13.06      4.14 o 
  14   0   4       28.91       40.11      5.95 o 
  15   0   4      157.54      130.84     17.95 o 
  16   0   4        3.59       -4.15      6.89 o 
 -17   1   4        0.08        2.26      5.50 o 
 -16   1   4        1.20        1.75      4.83 o 
 -15   1   4        1.23        0.53      4.52 o 
 -14   1   4      152.78      153.63     15.76 o 
 -13   1   4       29.40       31.01      3.83 o 
 -12   1   4       12.91        9.69      2.70 o 
 -11   1   4      220.18      205.08      6.62 o 
 -10   1   4        0.18       -1.77      1.87 o 
  -9   1   4       63.94       66.65      3.27 o 
  -8   1   4      612.87      612.60      6.78 o 
  -7   1   4      351.17      346.18      4.46 o 
  -6   1   4       13.83       13.03      0.95 o 
  -5   1   4     1597.96     1721.38     11.78 o 
  -4   1   4      728.38      734.44      6.53 o 
  -3   1   4      274.57      260.31      2.49 o 
  -2   1   4        5.47       11.29      0.95 o 
  -1   1   4      963.16      930.52      8.30 o 
   0   1   4     1044.27     1006.45     10.19 o 
   1   1   4     1860.49     1914.72     13.80 o 
   2   1   4      433.19      425.34      4.59 o 
   3   1   4        0.27       -0.50      0.58 o 
   4   1   4        9.98       10.34      1.00 o 
   5   1   4        2.80        0.71      0.81 o 
   6   1   4      131.80      122.71      2.87 o 
   7   1   4      420.27      431.19      5.72 o 
   8   1   4      347.47      352.06      6.15 o 
   9   1   4      151.03      153.10      4.35 o 
  10   1   4      117.09      110.32      4.81 o 
  11   1   4       94.83       89.62      4.26 o 
  12   1   4        8.82        7.99      2.19 o 
  13   1   4        1.34        2.79      2.26 o 
  14   1   4      128.57      118.38      7.12 o 
  15   1   4        0.07       -0.08      5.39 o 
  16   1   4       18.88       17.32      6.30 o 
 -17   2   4       14.49        9.58      5.69 o 
 -16   2   4        0.88       -2.27      4.26 o 
 -15   2   4       47.63       43.75      8.04 o 
 -14   2   4        1.04        0.02      3.65 o 
 -13   2   4        1.50        1.52      2.36 o 
 -12   2   4        5.18        2.01      2.14 o 
 -11   2   4       65.21       71.69      4.38 o 
 -10   2   4       89.51       78.99      4.45 o 
  -9   2   4        0.07        1.17      1.31 o 
  -8   2   4       33.84       29.94      1.79 o 
  -7   2   4       97.98      112.18      2.45 o 
  -6   2   4       47.37       43.16      1.65 o 
  -5   2   4     1279.03     1423.31     10.73 o 
  -4   2   4     1870.00     1955.25     14.96 o 
  -3   2   4      138.93      149.73      3.00 o 
  -2   2   4      129.21      134.83      3.51 o 
  -1   2   4      447.87      472.25      4.93 o 
   0   2   4      306.65      338.13      4.24 o 
   1   2   4      218.56      252.41      3.48 o 
   2   2   4       13.97        9.37      1.20 o 
   3   2   4      281.60      315.63      3.42 o 
   4   2   4      514.49      474.14      4.72 o 
   5   2   4       18.79       16.92      1.20 o 
   6   2   4      341.26      350.41      5.42 o 
   7   2   4      115.02      116.70      2.52 o 
   8   2   4      193.22      212.70      4.96 o 
   9   2   4      232.01      224.85      6.93 o 
  10   2   4       75.43       75.12      3.84 o 
  11   2   4       39.02       35.64      3.20 o 
  12   2   4        5.19        3.90      2.56 o 
  13   2   4       37.77       31.25      3.58 o 
  14   2   4        1.13        4.12      4.09 o 
  15   2   4        0.00       -1.63      4.37 o 
  16   2   4        0.11       -3.60      4.74 o 
 -17   3   4       48.60       48.55      9.43 o 
 -16   3   4        0.24       -2.15      4.82 o 
 -15   3   4       45.34       36.25      6.22 o 
 -14   3   4       46.53       41.35      6.27 o 
 -13   3   4        2.28        2.29      3.43 o 
 -12   3   4      223.84      209.97      6.86 o 
 -11   3   4       84.05      101.69      5.48 o 
 -10   3   4        3.08        1.19      1.59 o 
  -9   3   4      265.91      268.32      5.77 o 
  -8   3   4      155.97      148.69      3.98 o 
  -7   3   4        9.47        8.92      1.16 o 
  -6   3   4       21.25       36.80      1.66 o 
  -5   3   4      586.51      605.19      5.25 o 
  -4   3   4     1862.72     1936.59     11.89 o 
  -3   3   4     1926.73     1922.17     12.82 o 
  -2   3   4      530.88      500.51      4.28 o 
  -1   3   4     2782.46     2857.19     17.28 o 
   0   3   4      957.12      971.25      6.39 o 
   1   3   4        0.29        0.29      0.73 o 
   2   3   4       27.06       25.51      1.18 o 
   3   3   4      247.81      252.81      3.18 o 
   4   3   4      130.67      148.34      2.57 o 
   5   3   4     1466.67     1493.37     10.96 o 
   6   3   4       17.67       13.52      1.13 o 
   7   3   4       12.71       13.29      1.62 o 
   8   3   4       32.23       26.63      2.11 o 
   9   3   4      252.37      249.56      5.46 o 
  10   3   4       43.15       42.27      3.03 o 
  11   3   4      182.94      192.44      5.76 o 
  12   3   4      133.86      131.98      6.27 o 
  13   3   4      296.06      314.54      8.84 o 
  14   3   4      190.36      175.52     23.00 o 
  15   3   4        0.62        4.01      5.47 o 
  16   3   4        4.68        9.66      6.25 o 
 -17   4   4       35.22       50.12      9.14 o 
 -16   4   4       10.51       10.28      8.72 o 
 -15   4   4       16.42       21.21      5.63 o 
 -14   4   4        0.10        1.03      3.34 o 
 -13   4   4       38.99       42.02      5.92 o 
 -12   4   4       40.92       34.00      3.33 o 
 -11   4   4      156.04      152.24      5.89 o 
 -10   4   4      263.31      283.82      6.44 o 
  -9   4   4       13.50        6.21      1.69 o 
  -8   4   4        7.61        4.40      1.41 o 
  -7   4   4      480.07      476.30      5.84 o 
  -6   4   4      493.09      481.04      5.21 o 
  -5   4   4        4.47        7.92      0.83 o 
  -4   4   4       90.86      110.75      1.96 o 
  -3   4   4       26.07       24.17      1.54 o 
  -2   4   4     3744.69     4046.99     24.39 o 
  -1   4   4     1020.76     1077.35      7.89 o 
   0   4   4      129.33      116.47      2.19 o 
   1   4   4       63.25       61.91      1.80 o 
   2   4   4       13.26       12.18      1.21 o 
   3   4   4       23.34       28.31      1.33 o 
   4   4   4     2723.29     2907.22     18.06 o 
   5   4   4      221.18      223.29      2.91 o 
   6   4   4       91.67       86.22      2.98 o 
   7   4   4       17.94       26.36      2.10 o 
   8   4   4       48.02       52.55      2.64 o 
   9   4   4        1.93        3.55      1.53 o 
  10   4   4      129.53      122.21      4.74 o 
  11   4   4      110.80      119.53      4.86 o 
  12   4   4      176.29      151.65      6.37 o 
  13   4   4       59.78       57.66      4.88 o 
  14   4   4        1.28        4.90      4.30 o 
  15   4   4       71.29       86.05     11.00 o 
  16   4   4        5.50       12.25      6.73 o 
 -16   5   4       13.46       20.52      9.61 o 
 -15   5   4        5.89        4.13      4.46 o 
 -14   5   4       20.53       21.25      4.95 o 
 -13   5   4        5.77        1.96      3.61 o 
 -12   5   4       32.85       34.78      3.40 o 
 -11   5   4       49.01       41.70      3.70 o 
 -10   5   4      135.83      127.88      4.75 o 
  -9   5   4      114.17       92.60      4.03 o 
  -8   5   4        9.73        8.34      2.00 o 
  -7   5   4      915.53      917.65      9.46 o 
  -6   5   4      100.20      121.39      2.82 o 
  -5   5   4        3.51        4.14      0.82 o 
  -4   5   4     1677.58     1705.77     11.71 o 
  -3   5   4       14.01       11.53      0.98 o 
  -2   5   4       81.37       93.35      1.98 o 
  -1   5   4      187.01      212.95      2.62 o 
   0   5   4      435.26      429.71      4.79 o 
   1   5   4      177.09      161.75      3.67 o 
   2   5   4       45.89       30.95      1.31 o 
   3   5   4      887.35      903.87      6.52 o 
   4   5   4        0.08       -0.49      0.70 o 
   5   5   4      150.13      146.86      2.76 o 
   6   5   4      134.73      131.15      3.56 o 
   7   5   4        4.56        2.30      1.43 o 
   8   5   4      456.03      444.96      6.79 o 
   9   5   4        2.33        1.70      1.54 o 
  10   5   4        8.79        3.48      1.81 o 
  11   5   4        0.28        1.68      1.98 o 
  12   5   4       89.49       81.86      4.69 o 
  13   5   4       33.25       21.21      4.71 o 
  14   5   4        0.61        3.18      4.41 o 
  15   5   4       17.20       16.72      6.44 o 
 -16   6   4        0.94        1.31      5.87 o 
 -15   6   4       27.51       17.30      9.23 o 
 -14   6   4       39.71       37.03      8.63 o 
 -13   6   4       33.39       30.01      7.46 o 
 -12   6   4       31.53       26.93      7.41 o 
 -11   6   4        4.93        4.19      1.97 o 
 -10   6   4       31.60       33.77      2.86 o 
  -9   6   4      299.16      297.94      6.22 o 
  -8   6   4        5.03        6.17      1.94 o 
  -7   6   4     1128.66     1105.44     12.98 o 
  -6   6   4      466.32      466.78      9.89 o 
  -5   6   4      743.44      723.02      8.81 o 
  -4   6   4       38.42       37.86      1.73 o 
  -3   6   4      118.69      128.97      2.51 o 
  -2   6   4      135.23      148.73      2.69 o 
  -1   6   4        0.57        0.82      0.91 o 
   0   6   4      944.84      971.24     10.80 o 
   1   6   4      139.36      159.84      2.77 o 
   2   6   4      890.48      897.21      8.75 o 
   3   6   4       47.82       39.33      1.75 o 
   4   6   4      101.89      101.47      2.72 o 
   5   6   4       43.81       43.70      2.32 o 
   6   6   4      103.70      112.97      4.02 o 
   7   6   4      426.96      432.08      7.01 o 
   8   6   4      129.99      154.02      4.80 o 
   9   6   4      425.48      406.34      7.28 o 
  10   6   4      135.86      128.28      6.96 o 
  11   6   4       17.37       12.75      2.56 o 
  12   6   4       40.74       30.33      3.46 o 
  13   6   4        0.12        0.80      4.27 o 
  14   6   4       16.38       19.85      6.58 o 
  15   6   4       14.90       15.48      6.39 o 
 -15   7   4       13.23       20.86      7.51 o 
 -14   7   4        6.12        0.62      5.61 o 
 -13   7   4       28.54       16.46      6.40 o 
 -12   7   4       10.46       12.22      5.86 o 
 -11   7   4        0.66       -0.29      2.74 o 
 -10   7   4       20.58       17.37      2.82 o 
  -9   7   4        6.50        7.09      2.13 o 
  -8   7   4      147.53      154.07      5.64 o 
  -7   7   4       98.28       86.40      4.54 o 
  -6   7   4       23.34       26.06      2.30 o 
  -5   7   4       29.10       27.45      2.38 o 
  -4   7   4       38.38       40.72      2.63 o 
  -3   7   4      241.43      230.52      4.85 o 
  -2   7   4      215.90      218.25      4.62 o 
  -1   7   4       16.92       12.13      1.33 o 
   0   7   4       43.27       39.99      1.87 o 
   1   7   4      103.05      104.49      2.95 o 
   2   7   4       33.43       31.25      2.39 o 
   3   7   4       35.44       29.41      2.07 o 
   4   7   4       40.55       37.53      2.74 o 
   5   7   4       18.71       17.20      1.82 o 
   6   7   4        3.78        8.01      1.71 o 
   7   7   4       16.27       30.39      2.53 o 
   8   7   4        5.59        5.81      1.94 o 
   9   7   4        0.00        0.88      1.74 o 
  10   7   4       15.49       15.11      2.50 o 
  11   7   4      345.59      348.39      8.14 o 
  12   7   4      194.10      180.08     10.15 o 
  13   7   4       20.08       21.88      6.90 o 
  14   7   4        0.10        7.05      8.40 o 
 -15   8   4       13.16        5.66     13.44 o 
 -14   8   4        3.86        2.21     11.08 o 
 -13   8   4       33.37       40.89     10.68 o 
 -12   8   4       41.52       37.72      8.22 o 
 -11   8   4       18.16       15.98      4.94 o 
 -10   8   4        0.30        2.72      2.44 o 
  -9   8   4      129.93      114.29      5.60 o 
  -8   8   4      226.59      234.93      7.68 o 
  -7   8   4      128.99      128.88      5.38 o 
  -6   8   4      150.78      158.59      4.90 o 
  -5   8   4      152.12      151.98      5.64 o 
  -4   8   4      870.86      834.91     11.16 o 
  -3   8   4      645.70      617.54      8.65 o 
  -2   8   4      104.99      109.32      4.15 o 
  -1   8   4      318.59      308.41      5.87 o 
   0   8   4        5.15        1.32      1.43 o 
   1   8   4      384.63      372.88      6.18 o 
   2   8   4        0.16       -1.11      1.28 o 
   3   8   4      123.77      121.90      5.71 o 
   4   8   4        4.27        5.44      1.54 o 
   5   8   4       18.44       14.62      2.08 o 
   6   8   4      296.59      291.44      6.09 o 
   7   8   4        4.85        6.33      2.18 o 
   8   8   4       52.29       47.21      3.36 o 
   9   8   4      582.53      527.25      8.92 o 
  10   8   4      427.68      395.32      8.11 o 
  11   8   4      118.11      115.23      6.16 o 
  12   8   4       21.67       24.28     15.72 o 
  13   8   4        0.00        3.11      5.74 o 
  14   8   4       11.02       26.48      7.59 o 
 -14   9   4        0.64        1.44      6.36 o 
 -13   9   4       31.98       26.66      8.10 o 
 -12   9   4       25.65       35.76      8.07 o 
 -11   9   4        2.80        5.11      3.97 o 
 -10   9   4        8.80        7.16      2.97 o 
  -9   9   4      215.21      220.05      8.05 o 
  -8   9   4       15.71        8.69      2.53 o 
  -7   9   4       59.39       56.45      3.97 o 
  -6   9   4      245.30      232.50      6.36 o 
  -5   9   4      502.42      476.53      8.05 o 
  -4   9   4       57.62       56.02      3.77 o 
  -3   9   4      109.82      114.36      4.55 o 
  -2   9   4       10.44        7.55      1.90 o 
  -1   9   4       94.76       95.08      4.11 o 
   0   9   4       52.10       57.38      4.00 o 
   1   9   4       37.69       34.07      2.66 o 
   2   9   4        7.70        6.35      1.73 o 
   3   9   4      151.44      132.73      4.28 o 
   4   9   4        1.06       -0.84      1.41 o 
   5   9   4       69.64       56.16      3.46 o 
   6   9   4       18.81       16.29      2.41 o 
   7   9   4       58.67       56.71      3.85 o 
   8   9   4        3.30        1.68      2.10 o 
   9   9   4       18.24       14.01      3.08 o 
  10   9   4        3.95        0.56      2.72 o 
  11   9   4        1.46        3.53      5.52 o 
  12   9   4        8.04        3.55      7.88 o 
  13   9   4        0.43        9.44      7.81 o 
 -13  10   4        7.14        6.68      6.57 o 
 -12  10   4        6.48       -5.26      5.26 o 
 -11  10   4        4.20        8.60      5.46 o 
 -10  10   4       39.47       43.58      4.99 o 
  -9  10   4       74.19       75.01      7.07 o 
  -8  10   4       27.57       20.61      3.68 o 
  -7  10   4        1.93        4.23      2.39 o 
  -6  10   4      238.63      231.70      6.73 o 
  -5  10   4      105.97      102.00      4.65 o 
  -4  10   4        4.38        5.13      1.98 o 
  -3  10   4      119.74      124.25      5.44 o 
  -2  10   4     1164.09     1155.10     13.74 o 
  -1  10   4      562.82      550.79      8.87 o 
   0  10   4        0.03        1.71      1.77 o 
   1  10   4      200.23      195.64      5.35 o 
   2  10   4       83.86       77.28      3.75 o 
   3  10   4       47.86       45.16      3.72 o 
   4  10   4        0.83        0.01      1.77 o 
   5  10   4       32.77       25.11      2.76 o 
   6  10   4       66.13       52.82      3.61 o 
   7  10   4       28.74       22.95      3.07 o 
   8  10   4       92.00       89.83      5.93 o 
   9  10   4       26.47       20.38      4.15 o 
  10  10   4       55.16       64.87      8.17 o 
  11  10   4        0.78        9.49      6.05 o 
  12  10   4      243.21      233.78     24.04 o 
 -12  11   4        2.45        4.67      6.52 o 
 -11  11   4       57.06       46.88      8.20 o 
 -10  11   4        0.46        3.87      5.12 o 
  -9  11   4       23.25       19.05      4.02 o 
  -8  11   4      210.01      230.39      9.38 o 
  -7  11   4      242.86      261.22     10.73 o 
  -6  11   4      316.81      332.68     12.31 o 
  -5  11   4      125.95      126.49      5.83 o 
  -4  11   4        9.56       10.09      2.35 o 
  -3  11   4      415.54      411.40      8.11 o 
  -2  11   4      261.71      252.39      7.31 o 
  -1  11   4        0.05        1.82      1.93 o 
   0  11   4      100.22      105.51      4.84 o 
   1  11   4       98.34       93.90      5.58 o 
   2  11   4       12.37       10.81      2.09 o 
   3  11   4        1.53        3.99      1.89 o 
   4  11   4        2.92        2.98      2.05 o 
   5  11   4        4.45        6.76      2.30 o 
   6  11   4        7.31        7.93      2.33 o 
   7  11   4        2.07        4.18      3.45 o 
   8  11   4       79.45       96.06      8.31 o 
   9  11   4        0.01        5.81      3.81 o 
  10  11   4        3.73        2.39      4.42 o 
  11  11   4       82.57       98.37     17.47 o 
 -10  12   4        6.51        7.47      6.14 o 
  -9  12   4       17.28       22.68      5.81 o 
  -8  12   4        7.48       19.97      5.11 o 
  -7  12   4        3.52        5.10      3.65 o 
  -6  12   4      274.19      286.94     12.25 o 
  -5  12   4      353.06      356.22     13.16 o 
  -4  12   4       11.51       13.29      3.63 o 
  -3  12   4      187.33      189.76      8.21 o 
  -2  12   4       71.36       60.30      4.55 o 
  -1  12   4      200.39      200.30      6.60 o 
   0  12   4      102.50      105.48      6.07 o 
   1  12   4        0.26        2.54      2.48 o 
   2  12   4       88.40       91.05      4.46 o 
   3  12   4        4.15        7.00      3.63 o 
   4  12   4        8.31        4.48      4.13 o 
   5  12   4        9.10       13.46      6.84 o 
   6  12   4       11.16        4.87      4.91 o 
   7  12   4       30.55       39.08      7.48 o 
   8  12   4       21.96       38.44     10.04 o 
   9  12   4      132.61      148.43     17.31 o 
  10  12   4        6.92       16.28     14.30 o 
  -9  13   4        1.63        3.67      6.30 o 
  -8  13   4      183.70      182.85     11.87 o 
  -7  13   4       39.44       44.25      6.06 o 
  -6  13   4        0.02        2.53      4.74 o 
  -5  13   4        0.04        6.94      6.50 o 
  -4  13   4        7.82        9.48      7.41 o 
  -3  13   4       54.70       56.39      6.25 o 
  -2  13   4        0.43        1.01      4.72 o 
  -1  13   4       35.03       35.81      7.45 o 
   0  13   4      102.70       93.81      6.85 o 
   1  13   4       12.77       12.09      3.72 o 
   2  13   4        2.11        5.68      3.39 o 
   3  13   4       31.03       35.10      6.49 o 
   4  13   4       58.01       45.87     10.01 o 
   5  13   4        3.31       -4.09      5.53 o 
   6  13   4       69.51       70.09     20.11 o 
   7  13   4        0.76       -2.45      6.28 o 
   8  13   4        0.09        8.26      8.24 o 
  -7  14   4        3.64       21.87     16.16 o 
  -6  14   4      115.25      114.89     11.44 o 
  -5  14   4        1.18        9.97     11.23 o 
  -4  14   4       41.93       44.97      7.36 o 
  -3  14   4       25.08       29.82      6.52 o 
  -2  14   4       35.02       35.47      9.13 o 
  -1  14   4        3.79        8.06      5.07 o 
   0  14   4        0.17        7.75      4.74 o 
   1  14   4       10.98       14.28      6.86 o 
   2  14   4        2.84        0.94      4.00 o 
   3  14   4        3.15       11.42      7.22 o 
   4  14   4        6.49       10.56      7.42 o 
   5  14   4        0.78        0.62      7.32 o 
   6  14   4       78.20      104.28     18.99 o 
  -3  15   4        0.86       16.00      6.70 o 
  -2  15   4       50.40       40.74     18.39 o 
  -1  15   4       27.32       26.68      7.19 o 
   0  15   4        3.59        3.18      4.91 o 
   1  15   4       29.34       29.74      7.22 o 
   2  15   4        0.18       13.30      6.40 o 
 -17   1   5        5.32        7.83      5.89 o 
 -16   1   5        4.60       -0.85      6.40 o 
 -15   1   5       60.43       65.28      7.83 o 
 -14   1   5       10.87        9.76      3.74 o 
 -13   1   5       32.56       25.44      3.70 o 
 -12   1   5      132.15      113.33      6.18 o 
 -11   1   5      160.55      154.08      6.43 o 
 -10   1   5       38.68       32.92      3.33 o 
  -9   1   5       49.39       50.15      4.04 o 
  -8   1   5        1.06        4.09      0.93 o 
  -7   1   5        2.68        0.31      0.77 o 
  -6   1   5      222.23      251.61      3.70 o 
  -5   1   5      124.12      152.76      2.70 o 
  -4   1   5      168.16      197.67      2.30 o 
  -3   1   5      946.35     1004.66      9.34 o 
  -2   1   5      343.64      371.73      6.87 o 
  -1   1   5       40.25       39.38      2.00 o 
   0   1   5      522.59      491.82      6.41 o 
   1   1   5      564.10      597.98      5.41 o 
   2   1   5     1575.88     1620.11     12.66 o 
   3   1   5      274.89      262.81      3.81 o 
   4   1   5      285.69      260.74      3.03 o 
   5   1   5        0.34        0.73      0.82 o 
   6   1   5      258.89      267.60      4.39 o 
   7   1   5      405.56      449.09      6.98 o 
   8   1   5       44.97       42.32      2.94 o 
   9   1   5       94.28       90.10      4.37 o 
  10   1   5      140.59      128.93      5.62 o 
  11   1   5       57.09       50.19      3.44 o 
  12   1   5        2.68        1.88      2.16 o 
  13   1   5       16.14       18.00      3.34 o 
  14   1   5       70.50       77.44      7.69 o 
  15   1   5       44.39       48.97      8.86 o 
  16   1   5       93.11      101.47     12.28 o 
 -17   2   5        3.60        2.92      5.37 o 
 -16   2   5        0.56        5.76      5.41 o 
 -15   2   5       29.86       27.25      5.73 o 
 -14   2   5        2.21        3.37      3.45 o 
 -13   2   5       41.78       48.98      4.29 o 
 -12   2   5       14.11       10.18      2.73 o 
 -11   2   5      116.33      100.88      5.34 o 
 -10   2   5       54.26       49.20      4.39 o 
  -9   2   5       95.96       98.65      3.87 o 
  -8   2   5       27.19       28.07      1.74 o 
  -7   2   5       54.12       60.12      1.83 o 
  -6   2   5      714.49      777.53      8.10 o 
  -5   2   5     1897.71     2055.68     16.16 o 
  -4   2   5      760.91      834.19      6.67 o 
  -3   2   5      318.29      359.24      3.17 o 
  -2   2   5        2.65        1.47      0.66 o 
  -1   2   5      128.13      128.45      2.59 o 
   0   2   5     4035.74     4240.14     27.87 o 
   1   2   5      187.30      211.07      2.79 o 
   2   2   5       17.39       15.91      1.25 o 
   3   2   5      710.01      684.33      5.73 o 
   4   2   5      738.67      754.82      6.23 o 
   5   2   5      138.73      129.89      2.68 o 
   6   2   5      620.44      651.59      6.79 o 
   7   2   5      164.95      153.66      3.86 o 
   8   2   5      338.65      325.03      6.62 o 
   9   2   5      158.55      167.81      5.12 o 
  10   2   5       23.67       22.47      2.77 o 
  11   2   5       26.91       25.79      2.87 o 
  12   2   5       42.07       42.47      4.02 o 
  13   2   5       55.55       45.91      4.39 o 
  14   2   5       21.85       15.93      5.61 o 
  15   2   5      101.28       89.81     25.37 o 
  16   2   5        3.30        1.65      5.28 o 
 -17   3   5        7.34        0.61      5.18 o 
 -16   3   5        3.12       -0.05      4.90 o 
 -15   3   5       14.23       11.77      4.67 o 
 -14   3   5       28.13       15.66      4.64 o 
 -13   3   5       22.79       12.49      3.02 o 
 -12   3   5      164.92      173.57      7.12 o 
 -11   3   5       22.26       25.23      3.14 o 
 -10   3   5        1.11        1.78      1.87 o 
  -9   3   5       75.53       74.52      3.70 o 
  -8   3   5       37.19       33.28      2.56 o 
  -7   3   5       10.28        8.67      1.15 o 
  -6   3   5      147.22      156.17      3.37 o 
  -5   3   5       61.08       59.68      2.31 o 
  -4   3   5      163.39      179.72      2.48 o 
  -3   3   5      403.53      483.60      5.75 o 
  -2   3   5     1836.09     1941.25     11.96 o 
  -1   3   5      381.47      393.57      3.64 o 
   0   3   5       54.43       47.08      1.88 o 
   1   3   5       78.69       66.68      1.48 o 
   2   3   5      633.13      614.10      5.00 o 
   3   3   5      724.75      787.30      6.50 o 
   4   3   5      342.52      282.75      3.65 o 
   5   3   5      224.30      223.09      3.42 o 
   6   3   5       13.16       12.02      1.32 o 
   7   3   5       79.17       77.90      3.12 o 
   8   3   5       87.63       86.09      3.98 o 
   9   3   5       67.36       59.95      3.51 o 
  10   3   5        8.20        6.69      2.20 o 
  11   3   5       11.89       12.56      2.66 o 
  12   3   5        0.52        0.86      2.39 o 
  13   3   5       16.29        9.18      2.65 o 
  14   3   5        7.13        1.99      3.51 o 
  15   3   5       31.60       35.95      7.90 o 
  16   3   5       10.66        7.56      6.07 o 
 -16   4   5        0.01        2.04      4.90 o 
 -15   4   5        7.06        3.65      3.75 o 
 -14   4   5       60.60       68.45      8.53 o 
 -13   4   5       42.04       38.96      3.98 o 
 -12   4   5       18.10       18.90      2.86 o 
 -11   4   5      145.91      153.19      6.13 o 
 -10   4   5        0.21       -0.35      1.84 o 
  -9   4   5       72.27       63.94      3.39 o 
  -8   4   5      158.57      158.27      4.37 o 
  -7   4   5       45.16       47.15      2.79 o 
  -6   4   5       15.49       16.47      0.95 o 
  -5   4   5      501.22      551.40      5.83 o 
  -4   4   5       30.93       26.53      1.42 o 
  -3   4   5       46.96       41.99      1.66 o 
  -2   4   5      216.42      240.62      3.56 o 
  -1   4   5      172.57      165.14      2.43 o 
   0   4   5        1.29        6.10      0.79 o 
   1   4   5       47.66       47.67      1.63 o 
   2   4   5      805.27      844.64      6.70 o 
   3   4   5      233.33      232.67      3.14 o 
   4   4   5       51.88       65.67      2.19 o 
   5   4   5        9.92       10.25      1.26 o 
   6   4   5      101.83       79.77      2.89 o 
   7   4   5      214.52      211.20      4.38 o 
   8   4   5      176.01      175.58      4.29 o 
   9   4   5       22.29       24.89      2.38 o 
  10   4   5        1.64        2.63      1.75 o 
  11   4   5        0.09        3.20      1.92 o 
  12   4   5       13.67        9.53      2.56 o 
  13   4   5       11.34       10.19      3.60 o 
  14   4   5       80.85       77.22      7.17 o 
  15   4   5       16.51        9.25      6.04 o 
 -16   5   5        5.30       -0.91      5.63 o 
 -15   5   5        2.31        2.72      4.33 o 
 -14   5   5        1.09        6.22      4.61 o 
 -13   5   5       10.15        3.88      3.73 o 
 -12   5   5       46.08       39.31      3.64 o 
 -11   5   5       10.18       16.03      2.88 o 
 -10   5   5      450.70      407.46      7.40 o 
  -9   5   5       75.90       85.40      3.94 o 
  -8   5   5        0.08        1.33      1.33 o 
  -7   5   5      405.96      413.44      6.68 o 
  -6   5   5       67.19       73.54      3.62 o 
  -5   5   5      273.68      280.38      3.42 o 
  -4   5   5      779.39      878.78     13.30 o 
  -3   5   5      157.49      175.18      3.13 o 
  -2   5   5      421.23      425.25      4.77 o 
  -1   5   5      684.55      687.99      6.71 o 
   0   5   5       66.11       76.94      2.31 o 
   1   5   5      143.48      167.79      2.93 o 
   2   5   5      252.49      267.36      3.52 o 
   3   5   5      174.04      174.90      3.10 o 
   4   5   5      158.68      167.87      2.99 o 
   5   5   5        3.36        2.65      1.20 o 
   6   5   5       74.42       92.28      3.28 o 
   7   5   5      203.22      189.67      4.40 o 
   8   5   5       14.11        9.41      1.85 o 
   9   5   5        5.84        1.33      1.57 o 
  10   5   5       47.09       37.10      6.19 o 
  11   5   5       57.51       48.14      3.72 o 
  12   5   5        3.74        9.12      2.59 o 
  13   5   5        4.65       -2.43      3.92 o 
  14   5   5        0.29        0.27      5.17 o 
  15   5   5      146.17      163.35     14.99 o 
 -16   6   5       43.92       42.80      9.71 o 
 -15   6   5      229.98      261.07     19.95 o 
 -14   6   5       86.95       77.54     13.10 o 
 -13   6   5        0.68        2.41      4.82 o 
 -12   6   5       18.30       20.15      3.51 o 
 -11   6   5      117.58      112.43      6.01 o 
 -10   6   5       32.09       22.75      2.88 o 
  -9   6   5       33.35       24.14      2.74 o 
  -8   6   5      355.59      362.04      7.44 o 
  -7   6   5       80.45       67.25      3.97 o 
  -6   6   5      168.18      171.23      5.06 o 
  -5   6   5      412.98      385.42      5.68 o 
  -4   6   5      322.16      337.13      3.94 o 
  -3   6   5        6.35        7.08      1.28 o 
  -2   6   5       52.10       57.42      2.25 o 
  -1   6   5      119.38      107.44      2.97 o 
   0   6   5       55.81       51.13      2.23 o 
   1   6   5      280.01      311.50      4.66 o 
   2   6   5      199.31      196.07      3.77 o 
   3   6   5      388.97      351.89      5.14 o 
   4   6   5        5.61        6.27      1.26 o 
   5   6   5        3.23        5.07      1.92 o 
   6   6   5      298.30      310.42      5.30 o 
   7   6   5       97.61       96.91      3.66 o 
   8   6   5        1.36       -0.51      1.47 o 
   9   6   5        0.42        0.72      1.74 o 
  10   6   5       89.44       76.87      4.39 o 
  11   6   5      232.33      217.52      6.89 o 
  12   6   5       89.43       75.94      6.30 o 
  13   6   5        4.56        6.95      4.94 o 
  14   6   5        3.56        4.71      5.54 o 
 -15   7   5      135.74      155.77     15.61 o 
 -14   7   5       43.62       38.47     17.24 o 
 -13   7   5       71.89       51.18      9.25 o 
 -12   7   5        4.96        0.70      3.38 o 
 -11   7   5       16.45       19.12      3.84 o 
 -10   7   5       80.23       77.33      4.62 o 
  -9   7   5       34.69       32.91      3.27 o 
  -8   7   5       98.49       83.31      4.31 o 
  -7   7   5      819.96      766.90     11.00 o 
  -6   7   5      311.15      293.34      6.37 o 
  -5   7   5      332.55      320.44      6.19 o 
  -4   7   5        3.43        6.23      1.51 o 
  -3   7   5       22.87       15.70      1.94 o 
  -2   7   5        1.27       -0.27      1.32 o 
  -1   7   5      469.21      485.34      6.82 o 
   0   7   5        9.13        9.88      1.58 o 
   1   7   5       28.54       24.14      2.06 o 
   2   7   5      981.53      956.49     10.31 o 
   3   7   5      400.49      390.53      5.87 o 
   4   7   5      134.70      135.50      3.97 o 
   5   7   5      625.33      579.62      8.44 o 
   6   7   5       20.43       19.38      2.11 o 
   7   7   5       15.35        9.66      1.89 o 
   8   7   5       14.00       14.18      2.22 o 
   9   7   5        2.50        0.37      1.85 o 
  10   7   5        0.01        0.36      1.96 o 
  11   7   5       51.49       45.44      4.07 o 
  12   7   5       29.40       26.65      4.77 o 
  13   7   5       32.51       53.33     16.57 o 
  14   7   5       62.30       46.70      9.15 o 
 -14   8   5       20.52        8.98      6.41 o 
 -13   8   5        2.13        7.59      6.42 o 
 -12   8   5        1.86        5.41      5.54 o 
 -11   8   5       18.97       18.24      4.64 o 
 -10   8   5       42.77       52.45      4.87 o 
  -9   8   5        3.63        4.08      2.44 o 
  -8   8   5        2.52        0.12      2.21 o 
  -7   8   5      593.72      528.45      9.31 o 
  -6   8   5       89.08       97.09      4.88 o 
  -5   8   5      577.06      590.33      8.76 o 
  -4   8   5     1524.17     1468.69     18.12 o 
  -3   8   5       24.25       23.55      2.37 o 
  -2   8   5       63.99       67.87      3.44 o 
  -1   8   5      647.75      662.45      9.04 o 
   0   8   5      993.58      962.20     10.80 o 
   1   8   5      145.62      134.81      4.31 o 
   2   8   5      367.55      340.65      9.33 o 
   3   8   5      138.82      134.98      4.52 o 
   4   8   5      260.90      244.50      5.29 o 
   5   8   5        7.89        9.03      2.01 o 
   6   8   5       19.37       19.92      2.37 o 
   7   8   5        5.17        0.56      1.78 o 
   8   8   5      236.50      231.56      6.47 o 
   9   8   5       69.54       77.60      4.84 o 
  10   8   5       22.77       14.04      2.95 o 
  11   8   5        0.85        0.98      3.36 o 
  12   8   5       77.20       87.15     10.74 o 
  13   8   5       77.97       89.62     16.10 o 
 -14   9   5        6.29        5.49      8.28 o 
 -13   9   5       21.70       12.99     11.32 o 
 -12   9   5        1.92        1.16      5.03 o 
 -11   9   5       46.81       38.00      6.04 o 
 -10   9   5       46.63       48.58      8.30 o 
  -9   9   5       10.96       14.49      2.82 o 
  -8   9   5        5.13        4.95      2.59 o 
  -7   9   5       49.41       44.80      3.46 o 
  -6   9   5        2.28        3.88      2.01 o 
  -5   9   5        2.64        3.49      2.12 o 
  -4   9   5      463.33      472.16      8.05 o 
  -3   9   5       18.14       18.68      2.39 o 
  -2   9   5        9.07        8.64      2.01 o 
  -1   9   5      418.26      420.42      7.42 o 
   0   9   5      246.21      256.63      5.73 o 
   1   9   5      115.99      123.41      4.49 o 
   2   9   5        5.73       -1.01      1.44 o 
   3   9   5      150.94      158.99      4.98 o 
   4   9   5        2.11        1.89      1.77 o 
   5   9   5       14.52       11.80      2.27 o 
   6   9   5       57.53       46.35      3.30 o 
   7   9   5       47.82       44.88      3.35 o 
   8   9   5        0.02        1.58      2.13 o 
   9   9   5        2.47        1.48      2.39 o 
  10   9   5       37.73       55.52      5.54 o 
  11   9   5        0.42        4.26      4.70 o 
  12   9   5        0.35        1.33      7.37 o 
 -13  10   5        2.42        2.06      8.71 o 
 -12  10   5       35.06       24.79      8.06 o 
 -11  10   5        0.05        3.15      5.88 o 
 -10  10   5       66.29       62.40      6.78 o 
  -9  10   5        5.66        8.61      3.19 o 
  -8  10   5       14.47       14.42      2.87 o 
  -7  10   5        9.01        7.57      2.72 o 
  -6  10   5       99.23       99.36      5.16 o 
  -5  10   5        8.28        2.75      2.18 o 
  -4  10   5      777.42      762.73     10.96 o 
  -3  10   5     1042.43     1054.92     13.24 o 
  -2  10   5        3.73        2.84      1.94 o 
  -1  10   5     1517.48     1520.81     19.49 o 
   0  10   5      176.17      173.91      5.77 o 
   1  10   5       94.83       96.44      4.45 o 
   2  10   5       67.98       69.84      3.68 o 
   3  10   5       28.77       23.69      2.46 o 
   4  10   5        3.38        5.71      1.99 o 
   5  10   5      159.35      167.04      5.82 o 
   6  10   5       26.64       39.19      3.33 o 
   7  10   5       13.98       10.61      2.52 o 
   8  10   5       21.47       20.01      3.37 o 
   9  10   5       14.89       16.69      4.06 o 
  10  10   5       19.33       22.35      4.80 o 
  11  10   5      104.53      138.50     13.52 o 
  12  10   5       56.53       38.35     11.57 o 
 -12  11   5       22.05       19.94     13.78 o 
 -11  11   5        2.62        3.06      5.95 o 
 -10  11   5       75.80       84.12      7.64 o 
  -9  11   5       23.20       32.95      4.70 o 
  -8  11   5        5.77        7.09      5.83 o 
  -7  11   5       22.30       13.52      3.46 o 
  -6  11   5       15.17       15.07      2.91 o 
  -5  11   5        3.22        5.86      2.58 o 
  -4  11   5       85.89       83.47      4.89 o 
  -3  11   5      307.01      319.18      9.42 o 
  -2  11   5      372.73      363.33      8.34 o 
  -1  11   5       11.96       11.34      2.28 o 
   0  11   5        1.62        2.21      1.97 o 
   1  11   5       59.76       57.53      3.78 o 
   2  11   5        8.40        8.12      2.04 o 
   3  11   5      111.91      103.99      4.72 o 
   4  11   5        8.38       10.41      2.35 o 
   5  11   5        7.74        7.79      2.43 o 
   6  11   5       38.35       35.36      3.48 o 
   7  11   5        8.55        7.22      3.20 o 
   8  11   5        5.94        7.22      3.75 o 
   9  11   5        0.26        3.41      4.31 o 
  10  11   5        0.36       -1.64      4.25 o 
 -10  12   5        0.02        2.91      5.95 o 
  -9  12   5       38.55       48.68      9.14 o 
  -8  12   5       29.25       37.66      6.18 o 
  -7  12   5       18.02       26.62      5.10 o 
  -6  12   5      318.20      344.80     10.99 o 
  -5  12   5        6.45       10.62      3.80 o 
  -4  12   5       52.81       60.02      4.93 o 
  -3  12   5        1.33        5.27      2.41 o 
  -2  12   5        0.38        4.34      2.30 o 
  -1  12   5       47.53       41.09      3.63 o 
   0  12   5       79.31       87.45      4.78 o 
   1  12   5      109.86      116.96      5.36 o 
   2  12   5      175.78      190.92      6.27 o 
   3  12   5       23.62       22.66      3.71 o 
   4  12   5        1.21        9.38      2.73 o 
   5  12   5       67.27       59.62      9.26 o 
   6  12   5        0.93        4.97      5.11 o 
   7  12   5       10.85       13.59      5.79 o 
   8  12   5      117.42      131.91     10.20 o 
   9  12   5       27.09       25.99      8.13 o 
  -8  13   5        0.40        7.30      5.22 o 
  -7  13   5       15.80       26.05      5.18 o 
  -6  13   5       41.87       52.61      6.46 o 
  -5  13   5      104.19      116.35      9.02 o 
  -4  13   5      189.68      205.44     11.47 o 
  -3  13   5        9.82       16.33      5.05 o 
  -2  13   5        3.74        6.42      3.28 o 
  -1  13   5       27.03       38.63      4.89 o 
   0  13   5      440.46      452.21     13.88 o 
   1  13   5      352.50      402.30     13.10 o 
   2  13   5       46.61       43.59      6.39 o 
   3  13   5        0.15       13.16     15.93 o 
   4  13   5        2.99        8.97      6.37 o 
   5  13   5        1.34        1.76      8.45 o 
   6  13   5       66.67       68.44     12.76 o 
   7  13   5        0.32        1.24      6.45 o 
  -6  14   5       20.82       22.77      7.57 o 
  -5  14   5        0.07        9.76      5.04 o 
  -4  14   5        0.37        9.16      5.06 o 
  -3  14   5        0.01       15.11      7.36 o 
  -2  14   5        0.50        2.00      5.38 o 
  -1  14   5        7.89       13.49      6.44 o 
   0  14   5       10.55       15.96      6.43 o 
   1  14   5       29.81       33.59     12.01 o 
   2  14   5      111.61      134.70     15.91 o 
   3  14   5        0.38        6.64      6.62 o 
   4  14   5       77.20       38.45     12.40 o 
   5  14   5       80.65       92.30     17.89 o 
 -17   0   6       46.77       39.81     12.49 o 
 -16   0   6        8.68        5.93      7.90 o 
 -15   0   6       38.83       44.14     21.40 o 
 -14   0   6        5.18        6.44      4.25 o 
 -13   0   6       17.23       19.34      4.95 o 
 -12   0   6      129.09      115.94     11.56 o 
 -11   0   6      173.53      155.73      9.79 o 
 -10   0   6        4.04        2.37      3.47 o 
  -9   0   6       84.40       78.64      6.47 o 
  -8   0   6      208.06      185.78     11.72 o 
  -7   0   6        8.53        9.43      1.43 o 
  -6   0   6      316.38      297.28      4.58 o 
  -5   0   6      149.89      173.10      3.39 o 
  -4   0   6       95.88       93.46      2.14 o 
  -3   0   6      441.46      536.54      8.97 o 
  -2   0   6      305.04      309.32      5.74 o 
  -1   0   6     3874.71     4130.57     44.43 o 
   0   0   6       57.17       79.21      3.90 o 
   1   0   6        3.00        1.05      1.15 o 
   2   0   6     2288.72     2391.40     20.01 o 
   3   0   6      904.92      930.62     10.42 o 
   4   0   6      197.63      217.82      3.79 o 
   5   0   6      136.20      164.49      6.09 o 
   6   0   6      167.59      181.87      5.76 o 
   7   0   6       34.13       30.02      4.43 o 
   8   0   6      212.71      201.94      7.29 o 
   9   0   6       83.51       77.10      8.76 o 
  10   0   6      163.54      150.44      9.67 o 
  11   0   6       13.95       10.14      3.63 o 
  12   0   6       17.00       11.90      4.26 o 
  13   0   6       68.24       73.97      9.50 o 
  14   0   6       91.79       93.25     11.09 o 
  15   0   6       47.03       47.87     12.63 o 
 -17   1   6        8.26       13.09      7.06 o 
 -16   1   6      112.00      108.75     28.20 o 
 -15   1   6      208.44      203.63     11.29 o 
 -14   1   6        0.59        2.24      2.96 o 
 -13   1   6      111.19       99.65      6.19 o 
 -12   1   6       67.63       71.01      5.15 o 
 -11   1   6        4.58        5.53      2.76 o 
 -10   1   6       10.64        7.14      2.41 o 
  -9   1   6      254.63      252.49      6.69 o 
  -8   1   6       65.77       63.64      3.90 o 
  -7   1   6        9.52       10.41      1.17 o 
  -6   1   6        0.76        1.92      0.87 o 
  -5   1   6      106.21       97.44      2.47 o 
  -4   1   6        0.63        1.23      0.58 o 
  -3   1   6     1577.40     1710.97     14.83 o 
  -2   1   6      702.68      746.59      8.37 o 
  -1   1   6      626.87      634.68      7.54 o 
   0   1   6     2817.13     2933.22     25.77 o 
   1   1   6     1224.43     1295.17     10.07 o 
   2   1   6      175.08      171.80      2.96 o 
   3   1   6        9.91       10.12      1.09 o 
   4   1   6     1647.90     1674.89     11.36 o 
   5   1   6      372.78      381.27      4.57 o 
   6   1   6      231.15      210.80      4.16 o 
   7   1   6      110.18       97.08      3.61 o 
   8   1   6       20.26       29.67      2.68 o 
   9   1   6       45.43       42.34      2.93 o 
  10   1   6       11.69       12.10      2.12 o 
  11   1   6      154.22      158.69      6.64 o 
  12   1   6        3.51        2.52      2.43 o 
  13   1   6       88.36      101.64      8.69 o 
  14   1   6        2.15        1.89      3.86 o 
  15   1   6       34.80       47.39     16.64 o 
 -17   2   6       41.75       32.40      8.08 o 
 -16   2   6       16.91       24.63      6.06 o 
 -15   2   6        0.05        0.19      3.89 o 
 -14   2   6        0.95        0.65      2.74 o 
 -13   2   6       17.83       16.61      3.11 o 
 -12   2   6        0.43        1.46      2.35 o 
 -11   2   6       51.15       51.21      4.14 o 
 -10   2   6        3.95        4.58      2.09 o 
  -9   2   6        5.32        5.41      2.84 o 
  -8   2   6      331.54      315.21      5.98 o 
  -7   2   6       27.01       29.69      2.21 o 
  -6   2   6      531.69      542.77      6.53 o 
  -5   2   6      429.39      471.82      5.41 o 
  -4   2   6     1114.62     1129.38      7.64 o 
  -3   2   6      895.44      907.15      8.60 o 
  -2   2   6      779.24      785.83      7.56 o 
  -1   2   6      289.79      303.75      3.97 o 
   0   2   6      132.68      144.14      2.39 o 
   1   2   6     2194.60     2305.85     15.71 o 
   2   2   6       66.05       45.88      1.81 o 
   3   2   6       11.47       13.76      0.89 o 
   4   2   6      383.65      411.33      4.37 o 
   5   2   6       93.07      104.24      2.37 o 
   6   2   6      126.91      137.26      3.55 o 
   7   2   6       49.80       47.31      2.69 o 
   8   2   6      250.10      262.01      9.33 o 
   9   2   6        0.69        2.06      1.66 o 
  10   2   6      148.50      148.63      5.30 o 
  11   2   6       23.49       21.83      3.00 o 
  12   2   6       13.15        8.41      2.80 o 
  13   2   6        0.57        1.67      3.37 o 
  14   2   6       17.88       11.10      4.23 o 
  15   2   6        6.47        3.76      5.68 o 
 -16   3   6        0.03        4.34      4.39 o 
 -15   3   6       37.94       24.66      5.89 o 
 -14   3   6        9.19        7.50      3.13 o 
 -13   3   6       16.03        8.54      2.96 o 
 -12   3   6       27.72       20.83      3.30 o 
 -11   3   6       60.38       72.80      4.74 o 
 -10   3   6        2.58        1.31      1.98 o 
  -9   3   6      288.26      272.35      6.77 o 
  -8   3   6       78.56       88.73      3.90 o 
  -7   3   6      216.92      222.58      4.89 o 
  -6   3   6       18.75       25.56      1.68 o 
  -5   3   6      290.69      319.62      3.93 o 
  -4   3   6       20.33       26.22      1.15 o 
  -3   3   6      290.12      269.64      3.03 o 
  -2   3   6     1164.52     1376.73      9.44 o 
  -1   3   6      139.66      183.00      3.47 o 
   0   3   6      517.43      552.35      5.62 o 
   1   3   6      173.63      172.90      2.78 o 
   2   3   6      517.55      501.30      4.52 o 
   3   3   6       51.07       56.41      1.67 o 
   4   3   6       13.33       23.08      1.41 o 
   5   3   6      136.04      132.10      2.88 o 
   6   3   6      291.52      298.94      4.68 o 
   7   3   6       35.23       31.35      2.29 o 
   8   3   6       30.42       31.18      2.89 o 
   9   3   6      130.71      128.93      4.96 o 
  10   3   6        0.07        1.05      2.33 o 
  11   3   6        0.03        2.57      2.17 o 
  12   3   6      185.77      190.68      7.52 o 
  13   3   6        6.40       -0.58      3.00 o 
  14   3   6       22.93       23.88      4.81 o 
  15   3   6        2.97        7.83      4.72 o 
 -16   4   6       14.42       20.66      5.43 o 
 -15   4   6       19.73       21.29      5.63 o 
 -14   4   6       90.49      112.02      8.47 o 
 -13   4   6       37.44       32.39      4.04 o 
 -12   4   6      319.58      350.64      9.43 o 
 -11   4   6        0.00        0.13      1.97 o 
 -10   4   6       47.15       42.19      3.43 o 
  -9   4   6      170.71      164.15      4.87 o 
  -8   4   6      124.94      123.75      4.35 o 
  -7   4   6       21.41       27.09      2.25 o 
  -6   4   6      715.84      696.22      8.72 o 
  -5   4   6      169.74      183.12      3.38 o 
  -4   4   6       92.59       92.47      2.40 o 
  -3   4   6     2749.27     2920.93     24.15 o 
  -2   4   6     3153.36     3246.33     20.16 o 
  -1   4   6       54.43       60.19      1.73 o 
   0   4   6      156.72      197.32      2.95 o 
   1   4   6      463.36      439.55      4.74 o 
   2   4   6       63.82       59.35      1.78 o 
   3   4   6        0.08        1.55      0.86 o 
   4   4   6       64.19       63.50      2.24 o 
   5   4   6       14.75       10.57      1.41 o 
   6   4   6       93.32       81.87      3.03 o 
   7   4   6       13.42       16.49      1.85 o 
   8   4   6       80.77       72.37      3.48 o 
   9   4   6       49.51       55.73      3.40 o 
  10   4   6        2.33        1.87      1.90 o 
  11   4   6       86.55       79.91      5.07 o 
  12   4   6       28.76       26.86      4.82 o 
  13   4   6       44.92       52.44      6.52 o 
  14   4   6       25.58       19.29      5.64 o 
  15   4   6        2.58       10.80      8.97 o 
 -16   5   6       22.37       25.59      8.17 o 
 -15   5   6        0.67        1.07      5.62 o 
 -14   5   6        0.17       -1.17      6.18 o 
 -13   5   6      401.74      426.69     10.37 o 
 -12   5   6        4.88        4.58      2.75 o 
 -11   5   6       53.50       58.17      4.58 o 
 -10   5   6       12.03        9.51      2.63 o 
  -9   5   6       11.53        7.28      2.01 o 
  -8   5   6       64.91       45.67      4.00 o 
  -7   5   6       32.49       30.77      2.71 o 
  -6   5   6       30.05       30.00      4.03 o 
  -5   5   6       94.36      115.76      3.62 o 
  -4   5   6      492.19      509.36      7.45 o 
  -3   5   6      209.98      195.42      3.36 o 
  -2   5   6       48.06       49.09      2.72 o 
  -1   5   6     1433.93     1396.87     11.18 o 
   0   5   6      284.67      295.66      3.97 o 
   1   5   6     1118.65     1114.45      9.36 o 
   2   5   6      115.22      126.20      2.75 o 
   3   5   6        3.78        7.41      1.19 o 
   4   5   6       75.83       68.29      2.77 o 
   5   5   6        3.25        3.90      1.34 o 
   6   5   6      220.44      230.42      4.92 o 
   7   5   6      691.46      665.12      9.20 o 
   8   5   6       14.71       10.06      1.81 o 
   9   5   6        0.26       -0.70      1.77 o 
  10   5   6       96.71      110.93      5.25 o 
  11   5   6       16.87       18.75      2.89 o 
  12   5   6       18.24       21.98      4.20 o 
  13   5   6        1.91        1.98      4.21 o 
  14   5   6       23.46       25.46      5.98 o 
 -15   6   6       42.78       34.60     10.77 o 
 -14   6   6       37.98       28.20      7.90 o 
 -13   6   6      111.77      147.55     15.47 o 
 -12   6   6      243.04      247.29      8.30 o 
 -11   6   6      358.63      353.56      9.05 o 
 -10   6   6       62.77       64.85      4.62 o 
  -9   6   6       81.34       83.35      4.50 o 
  -8   6   6        7.46        6.34      1.94 o 
  -7   6   6      145.83      136.95      5.21 o 
  -6   6   6        0.08        2.07      1.76 o 
  -5   6   6       71.42       71.67      3.33 o 
  -4   6   6      467.50      442.34      5.95 o 
  -3   6   6       22.37       18.52      1.80 o 
  -2   6   6       47.23       45.32      2.43 o 
  -1   6   6       17.75       17.60      1.76 o 
   0   6   6      100.51      119.01      3.58 o 
   1   6   6        0.85        1.13      1.16 o 
   2   6   6     1089.27     1000.40     10.30 o 
   3   6   6     1619.16     1585.97     13.09 o 
   4   6   6      247.03      227.26      4.47 o 
   5   6   6       48.81       60.00      3.04 o 
   6   6   6      108.20      102.06      3.76 o 
   7   6   6       21.95       23.00      2.15 o 
   8   6   6        0.02       -0.11      1.57 o 
   9   6   6       72.98       69.10      3.98 o 
  10   6   6       28.48       21.34      2.89 o 
  11   6   6       31.72       30.61      4.02 o 
  12   6   6        1.39       -1.13      2.94 o 
  13   6   6        2.59        7.48      8.01 o 
  14   6   6        7.60       10.20      6.22 o 
 -15   7   6       27.61       25.02     11.25 o 
 -14   7   6        5.19        2.83      5.83 o 
 -13   7   6        0.30       -2.95      4.65 o 
 -12   7   6       12.50       13.32      4.55 o 
 -11   7   6        1.05        0.92      2.72 o 
 -10   7   6       64.59       57.38      4.11 o 
  -9   7   6      103.97      115.74      7.43 o 
  -8   7   6       51.70       48.28      3.55 o 
  -7   7   6       33.70       29.01      2.99 o 
  -6   7   6       16.99       16.61      2.41 o 
  -5   7   6       34.71       30.67      2.35 o 
  -4   7   6        0.01       -0.12      1.38 o 
  -3   7   6        3.38        2.81      1.75 o 
  -2   7   6      117.71      113.45      4.03 o 
  -1   7   6       58.06       60.91      3.03 o 
   0   7   6       35.33       37.68      2.45 o 
   1   7   6        4.62        3.54      1.29 o 
   2   7   6       51.09       59.59      3.01 o 
   3   7   6      221.52      232.30      4.62 o 
   4   7   6        2.86        6.65      1.93 o 
   5   7   6      143.22      146.76      5.42 o 
   6   7   6       98.50       85.93      4.03 o 
   7   7   6       11.16       12.01      2.14 o 
   8   7   6        0.98        1.50      1.92 o 
   9   7   6        4.11        5.39      2.38 o 
  10   7   6       19.34       11.41      2.91 o 
  11   7   6       26.66       26.27      3.99 o 
  12   7   6        1.55        4.53      3.46 o 
  13   7   6        1.33       -4.21      4.36 o 
 -14   8   6      170.04      157.49     15.94 o 
 -13   8   6      192.45      242.34     32.96 o 
 -12   8   6        5.44        6.07      3.72 o 
 -11   8   6       11.95        5.02      3.12 o 
 -10   8   6       12.17       10.89      2.75 o 
  -9   8   6        0.19        5.48      2.30 o 
  -8   8   6        7.12        5.98      2.32 o 
  -7   8   6        3.24       -0.22      1.94 o 
  -6   8   6        0.07       -1.38      1.70 o 
  -5   8   6       98.71      103.90      5.80 o 
  -4   8   6      126.13      119.73      4.46 o 
  -3   8   6       73.68       79.14      3.78 o 
  -2   8   6       88.70       84.57      3.95 o 
  -1   8   6     1785.06     1721.52     16.36 o 
   0   8   6     1669.07     1614.36     15.43 o 
   1   8   6        0.81        0.76      1.48 o 
   2   8   6       65.92       69.35      3.40 o 
   3   8   6      294.11      286.49      5.39 o 
   4   8   6        6.29        6.08      1.79 o 
   5   8   6       47.79       46.02      3.15 o 
   6   8   6       43.83       39.23      3.36 o 
   7   8   6       61.97       62.53      4.19 o 
   8   8   6       16.87       11.89      2.72 o 
   9   8   6       21.59       17.98      2.92 o 
  10   8   6       17.48       19.95      4.12 o 
  11   8   6        0.07        1.15      3.78 o 
  12   8   6       23.09        1.91      5.63 o 
  13   8   6        5.13        2.28      8.37 o 
 -13   9   6       12.11       12.16      6.64 o 
 -12   9   6       26.85       35.85      8.70 o 
 -11   9   6       12.05       13.40      4.72 o 
 -10   9   6        0.04        1.52      2.51 o 
  -9   9   6        5.09        8.61      2.70 o 
  -8   9   6       68.91       67.97      4.37 o 
  -7   9   6        9.29       10.38      2.44 o 
  -6   9   6       27.82       24.71      2.99 o 
  -5   9   6       12.39        9.11      2.62 o 
  -4   9   6      209.40      190.86      5.71 o 
  -3   9   6       85.36       80.61      4.01 o 
  -2   9   6      120.54      130.70      5.03 o 
  -1   9   6       25.96       26.15      2.62 o 
   0   9   6      116.01      122.33      4.56 o 
   1   9   6      308.93      292.34     10.54 o 
   2   9   6       50.57       52.27      3.28 o 
   3   9   6        0.08        1.35      1.60 o 
   4   9   6       72.10       69.77      3.84 o 
   5   9   6       39.19       38.96      3.12 o 
   6   9   6       24.02       25.40      2.81 o 
   7   9   6       81.16       71.91      4.17 o 
   8   9   6       25.51       24.64      3.71 o 
   9   9   6       36.78       33.95      4.14 o 
  10   9   6        1.76        3.35      4.03 o 
  11   9   6        1.12        3.55      4.94 o 
  12   9   6        3.23        4.56      5.91 o 
 -12  10   6       58.83       77.46     11.65 o 
 -11  10   6        0.01        8.02      4.48 o 
 -10  10   6       10.65       22.92      4.46 o 
  -9  10   6       18.36       13.07      3.09 o 
  -8  10   6       28.50       24.53      3.32 o 
  -7  10   6       86.25       77.00      7.21 o 
  -6  10   6       12.32        8.54      2.64 o 
  -5  10   6      158.49      151.77      6.23 o 
  -4  10   6      289.68      293.34      8.24 o 
  -3  10   6      778.02      769.59     11.09 o 
  -2  10   6      262.15      267.35      6.34 o 
  -1  10   6        0.35        3.35      1.94 o 
   0  10   6      135.08      127.87      5.16 o 
   1  10   6      106.75      105.93      4.72 o 
   2  10   6      152.94      156.23      5.32 o 
   3  10   6       14.52       11.47      2.30 o 
   4  10   6       55.94       41.91      3.34 o 
   5  10   6       50.76       49.53      3.70 o 
   6  10   6        5.72       11.03      2.50 o 
   7  10   6        2.88        3.90      2.63 o 
   8  10   6       14.55       10.73      4.02 o 
   9  10   6        0.04       -1.28      5.61 o 
  10  10   6        6.27       10.92      4.78 o 
  11  10   6       38.71       26.34      8.05 o 
 -11  11   6       27.18       36.00      7.49 o 
 -10  11   6       15.17       16.48      8.75 o 
  -9  11   6        1.46        6.36      5.33 o 
  -8  11   6       46.75       52.28      5.84 o 
  -7  11   6        0.19        2.03      2.63 o 
  -6  11   6        2.19        3.59      2.44 o 
  -5  11   6        2.30        2.97      2.24 o 
  -4  11   6        3.41        6.09      2.38 o 
  -3  11   6       17.55       18.50      2.90 o 
  -2  11   6      175.67      172.36      6.17 o 
  -1  11   6        5.29        6.68      2.21 o 
   0  11   6       22.83       16.55      2.57 o 
   1  11   6       54.93       60.14      4.04 o 
   2  11   6      254.09      279.52      6.44 o 
   3  11   6      311.29      319.58      7.33 o 
   4  11   6       95.14      102.24      5.02 o 
   5  11   6       30.95       24.90      3.57 o 
   6  11   6       47.80       48.31      4.89 o 
   7  11   6        0.16        3.62      3.24 o 
   8  11   6        1.08       -1.33      4.01 o 
   9  11   6       21.04       21.33      5.01 o 
  10  11   6        3.77        7.60      5.32 o 
 -10  12   6        7.37       20.46      6.36 o 
  -9  12   6       22.57       15.87      7.85 o 
  -8  12   6       17.94       16.31      8.36 o 
  -7  12   6       43.00       31.17      9.97 o 
  -6  12   6       76.42       77.58      6.77 o 
  -5  12   6        2.96        8.75      3.36 o 
  -4  12   6      285.49      280.72      9.15 o 
  -3  12   6        0.58        3.21      2.76 o 
  -2  12   6       85.74       71.38      4.63 o 
  -1  12   6       71.39       64.60      5.36 o 
   0  12   6       38.63       40.44      3.60 o 
   1  12   6      377.54      370.87      8.66 o 
   2  12   6       15.77       16.92      3.26 o 
   3  12   6        1.90        5.55      2.99 o 
   4  12   6        8.41        7.51      3.59 o 
   5  12   6       13.45       11.70      4.59 o 
   6  12   6        1.81        1.15      3.41 o 
   7  12   6        6.18        1.29      3.52 o 
   8  12   6        0.05       -3.48      4.57 o 
  -8  13   6       89.21      106.88     18.71 o 
  -7  13   6       15.52       21.51     10.05 o 
  -6  13   6        0.49       10.87      5.55 o 
  -5  13   6       45.19       37.50      5.98 o 
  -4  13   6        1.10        2.56      5.16 o 
  -3  13   6        9.24       12.97      3.92 o 
  -2  13   6        0.76        7.09      3.69 o 
  -1  13   6        0.11        4.94      3.19 o 
   0  13   6        1.89        1.78      3.07 o 
   1  13   6        6.31        8.07      3.80 o 
   2  13   6       15.27       20.94      4.53 o 
   3  13   6      181.34      214.70     11.09 o 
   4  13   6       29.78       35.59      5.52 o 
   5  13   6       22.31       16.44      6.61 o 
   6  13   6       15.34       14.14      7.77 o 
   7  13   6        9.67        6.24      8.78 o 
  -5  14   6        2.08       12.50     10.61 o 
  -4  14   6        1.50        4.70      6.07 o 
  -3  14   6        0.01        2.02      4.83 o 
  -2  14   6        2.98       11.00      5.14 o 
  -1  14   6      179.00      191.06     17.38 o 
   0  14   6        8.52       19.09      5.71 o 
   1  14   6        5.67        6.10      7.76 o 
   2  14   6        0.11        9.88      8.63 o 
   3  14   6       65.50       93.94     17.85 o 
   4  14   6      193.10      183.49     24.07 o 
 -16   1   7       68.46       77.50      8.86 o 
 -15   1   7       48.67       42.77      5.50 o 
 -14   1   7       89.24       74.60      6.64 o 
 -13   1   7      393.77      398.97     15.38 o 
 -12   1   7      514.28      485.54     10.85 o 
 -11   1   7       57.91       51.79      4.42 o 
 -10   1   7      113.12      120.08      8.09 o 
  -9   1   7      738.52      701.65     11.78 o 
  -8   1   7      200.00      205.22      5.99 o 
  -7   1   7      257.34      253.15      5.17 o 
  -6   1   7        1.32        1.62      0.93 o 
  -5   1   7      149.94      131.96      2.30 o 
  -4   1   7        7.50       12.09      1.27 o 
  -3   1   7      115.94      136.61      3.45 o 
  -2   1   7       14.59       12.82      1.44 o 
  -1   1   7      139.62      154.50      3.61 o 
   0   1   7      942.80     1044.66     11.90 o 
   1   1   7     1759.82     1954.88     13.89 o 
   2   1   7      403.07      386.74      4.52 o 
   3   1   7      158.94      167.61      3.46 o 
   4   1   7       79.52       87.71      1.82 o 
   5   1   7      157.41      158.71      2.99 o 
   6   1   7      110.27      110.02      4.88 o 
   7   1   7       67.02       62.49      3.28 o 
   8   1   7      151.65      150.01      5.03 o 
   9   1   7       12.11       10.26      2.62 o 
  10   1   7        3.01        0.35      1.96 o 
  11   1   7       64.67       65.08      4.90 o 
  12   1   7       24.89       15.96      4.07 o 
  13   1   7        0.17        1.70      5.40 o 
  14   1   7       24.66       19.98      6.96 o 
  15   1   7       12.46       25.26     13.74 o 
 -16   2   7        0.44       -1.92      4.08 o 
 -15   2   7        5.70        3.09      3.86 o 
 -14   2   7       59.48       55.92      6.01 o 
 -13   2   7        0.89        1.73      2.60 o 
 -12   2   7      218.62      226.79      7.41 o 
 -11   2   7        5.46        3.17      2.27 o 
 -10   2   7      532.42      517.50      9.92 o 
  -9   2   7      160.85      178.41      5.83 o 
  -8   2   7        0.02       -2.02      2.02 o 
  -7   2   7       29.98       28.46      2.56 o 
  -6   2   7      953.37      941.76      9.63 o 
  -5   2   7       85.03       82.41      1.68 o 
  -4   2   7        5.77        3.84      0.70 o 
  -3   2   7       44.44       43.70      1.95 o 
  -2   2   7       32.90       58.09      2.22 o 
  -1   2   7      929.64     1032.68      9.19 o 
   0   2   7      237.59      241.59      3.39 o 
   1   2   7      195.75      200.50      3.14 o 
   2   2   7       28.61       56.24      2.05 o 
   3   2   7       79.69       90.53      2.90 o 
   4   2   7       16.28       13.31      1.07 o 
   5   2   7        3.77        3.16      1.00 o 
   6   2   7        8.33        1.33      1.41 o 
   7   2   7       28.63       24.90      2.32 o 
   8   2   7      310.42      317.53      6.92 o 
   9   2   7        1.88        3.50      1.88 o 
  10   2   7       10.72        7.78      2.55 o 
  11   2   7       26.33       25.37      3.29 o 
  12   2   7        4.32        1.11      3.63 o 
  13   2   7        3.89        2.81      3.71 o 
  14   2   7        0.57        7.72      5.70 o 
  15   2   7        2.72       11.23     10.09 o 
 -16   3   7        4.20        4.41      4.67 o 
 -15   3   7        0.33        0.69      3.57 o 
 -14   3   7       10.41       10.96      3.83 o 
 -13   3   7      162.79      164.28      7.50 o 
 -12   3   7       75.77       77.53      5.22 o 
 -11   3   7      470.54      470.77      9.94 o 
 -10   3   7      844.24      776.41     13.19 o 
  -9   3   7       32.60       25.69      2.92 o 
  -8   3   7       80.48       76.51      5.57 o 
  -7   3   7       55.63       66.48      3.35 o 
  -6   3   7       18.31       26.09      2.18 o 
  -5   3   7      112.34      106.71      2.59 o 
  -4   3   7      329.45      348.61      3.74 o 
  -3   3   7      403.80      456.50      4.21 o 
  -2   3   7     1135.24     1160.44     10.16 o 
  -1   3   7      113.33      103.43      2.70 o 
   0   3   7      245.96      238.46      3.40 o 
   1   3   7      183.68      201.22      3.19 o 
   2   3   7     1693.07     1676.68     14.39 o 
   3   3   7        7.70        9.66      0.98 o 
   4   3   7      762.87      762.08      6.91 o 
   5   3   7      188.96      178.94      3.49 o 
   6   3   7      136.94      144.01      3.48 o 
   7   3   7       51.83       49.58      3.08 o 
   8   3   7       20.60       17.84      2.26 o 
   9   3   7      465.80      482.84      9.25 o 
  10   3   7      117.30      107.32      5.72 o 
  11   3   7        3.09        2.63      2.56 o 
  12   3   7       20.48       14.32      3.74 o 
  13   3   7       31.46       27.45      5.17 o 
  14   3   7       14.28       14.25      5.22 o 
  15   3   7       20.18       22.04      5.80 o 
 -16   4   7        9.26       15.48      7.15 o 
 -15   4   7       24.31       22.30      7.53 o 
 -14   4   7       19.94       17.43      4.27 o 
 -13   4   7       46.21       48.86      4.25 o 
 -12   4   7      159.62      169.96      6.86 o 
 -11   4   7       60.60       60.51      4.27 o 
 -10   4   7       66.22       74.33      4.44 o 
  -9   4   7      482.09      507.77      9.01 o 
  -8   4   7      216.07      217.88      5.13 o 
  -7   4   7        0.83        1.08      1.33 o 
  -6   4   7        8.68        6.02      1.47 o 
  -5   4   7       41.82       51.31      2.31 o 
  -4   4   7      189.91      169.76      3.02 o 
  -3   4   7       69.65       80.56      2.36 o 
  -2   4   7      161.82      155.93      2.63 o 
  -1   4   7        0.36        1.60      0.94 o 
   0   4   7      316.73      314.95      3.37 o 
   1   4   7       43.04       48.27      2.05 o 
   2   4   7      104.25      112.69      2.41 o 
   3   4   7      316.70      330.57      4.01 o 
   4   4   7     1151.88     1141.93     10.84 o 
   5   4   7     1822.62     1764.41     14.51 o 
   6   4   7        0.57        1.62      1.22 o 
   7   4   7       14.95       16.53      1.72 o 
   8   4   7        0.01        2.71      1.62 o 
   9   4   7        1.76        0.52      1.84 o 
  10   4   7        6.11        7.66      2.19 o 
  11   4   7        3.64        7.19      3.11 o 
  12   4   7        1.08        1.13      3.14 o 
  13   4   7       13.07        8.71      4.08 o 
  14   4   7        5.64        7.82      5.38 o 
 -15   5   7        0.05        1.44      5.46 o 
 -14   5   7      269.53      251.83     14.14 o 
 -13   5   7      183.65      201.80     10.44 o 
 -12   5   7       17.09        6.87      3.02 o 
 -11   5   7       22.78       20.24      3.41 o 
 -10   5   7      184.50      170.75      7.10 o 
  -9   5   7        5.69        9.42      2.52 o 
  -8   5   7        1.19        2.27      1.58 o 
  -7   5   7      294.41      242.76      5.91 o 
  -6   5   7      214.57      195.57      5.17 o 
  -5   5   7        7.76        6.37      1.80 o 
  -4   5   7       38.54       44.18      2.82 o 
  -3   5   7       89.18       85.72      3.78 o 
  -2   5   7       16.65       19.14      1.48 o 
  -1   5   7      225.03      190.51      3.20 o 
   0   5   7       43.86       44.71      1.96 o 
   1   5   7       40.33       30.22      1.70 o 
   2   5   7       48.56       58.92      2.56 o 
   3   5   7      465.79      467.82      6.62 o 
   4   5   7      477.37      489.36      6.37 o 
   5   5   7        2.46        1.17      1.22 o 
   6   5   7      277.69      263.80      4.91 o 
   7   5   7        2.81        3.71      1.52 o 
   8   5   7      258.26      235.09      5.81 o 
   9   5   7        0.79        1.23      1.98 o 
  10   5   7       20.20       13.73      2.61 o 
  11   5   7        5.23        3.40      2.75 o 
  12   5   7        2.16       -0.86      3.33 o 
  13   5   7        2.23        4.58      4.56 o 
  14   5   7       74.79       53.94      7.81 o 
 -15   6   7       14.18       39.03      9.45 o 
 -14   6   7        6.50       -0.21      4.62 o 
 -13   6   7        8.81       16.08      4.30 o 
 -12   6   7      326.47      338.06     10.03 o 
 -11   6   7      266.97      287.89      8.37 o 
 -10   6   7       35.27       26.52      3.49 o 
  -9   6   7      117.81      111.55      5.26 o 
  -8   6   7       14.49       14.68      2.25 o 
  -7   6   7       47.55       53.75      3.64 o 
  -6   6   7        3.00        4.60      1.67 o 
  -5   6   7        1.15        3.30      1.63 o 
  -4   6   7       57.09       50.40      2.77 o 
  -3   6   7        9.55        9.34      1.92 o 
  -2   6   7       89.83       79.49      3.14 o 
  -1   6   7      529.89      550.44     10.29 o 
   0   6   7     1273.62     1287.30     12.83 o 
   1   6   7     1473.77     1443.63     13.92 o 
   2   6   7     1453.38     1339.59     12.64 o 
   3   6   7      468.08      464.98      6.36 o 
   4   6   7       45.95       39.06      2.53 o 
   5   6   7      431.00      419.54      7.29 o 
   6   6   7        1.17        1.14      1.43 o 
   7   6   7       50.62       45.48      2.91 o 
   8   6   7       41.32       45.14      3.50 o 
   9   6   7       10.22        8.60      2.35 o 
  10   6   7       31.95       24.37      3.67 o 
  11   6   7        1.56        2.35      2.97 o 
  12   6   7        4.70        4.44      3.51 o 
  13   6   7        3.39        7.87      4.84 o 
 -14   7   7       17.66       17.33      7.82 o 
 -13   7   7        0.02        1.56      3.69 o 
 -12   7   7        0.01        1.66      3.42 o 
 -11   7   7       15.09       10.58      3.17 o 
 -10   7   7        1.05        2.48      2.69 o 
  -9   7   7      127.04      130.44      7.08 o 
  -8   7   7       16.98       11.12      2.42 o 
  -7   7   7       75.86       73.83      4.52 o 
  -6   7   7        1.73        2.27      1.73 o 
  -5   7   7      138.12      133.06      4.95 o 
  -4   7   7      180.20      176.23      5.24 o 
  -3   7   7      117.95      113.20      4.23 o 
  -2   7   7       13.73       11.66      1.86 o 
  -1   7   7      148.07      149.26      4.46 o 
   0   7   7      129.79      130.30      4.39 o 
   1   7   7      440.58      421.31      6.60 o 
   2   7   7       49.71       47.12      2.72 o 
   3   7   7     1159.25     1117.82     12.52 o 
   4   7   7      455.25      445.33      7.39 o 
   5   7   7       35.58       27.58      2.75 o 
   6   7   7      120.92      117.00      4.68 o 
   7   7   7       79.89       77.07      5.22 o 
   8   7   7       51.42       54.61      3.84 o 
   9   7   7       76.98       67.61      6.51 o 
  10   7   7        0.73       -2.75      2.75 o 
  11   7   7       26.12       27.24      5.22 o 
  12   7   7       21.07       26.98      7.85 o 
  13   7   7       20.29       20.78     13.20 o 
 -14   8   7        4.95        6.74      6.77 o 
 -13   8   7      203.66      236.97     16.85 o 
 -12   8   7        0.13        3.13      3.63 o 
 -11   8   7      104.89      118.05      8.36 o 
 -10   8   7       11.43       16.16      3.27 o 
  -9   8   7       66.86       54.82      6.70 o 
  -8   8   7      102.63       88.96      5.01 o 
  -7   8   7       24.87       29.16      3.09 o 
  -6   8   7      245.47      222.89      7.74 o 
  -5   8   7      102.30       97.61      7.52 o 
  -4   8   7       13.70        8.93      2.20 o 
  -3   8   7        1.86        0.97      1.43 o 
  -2   8   7        9.19        6.89      1.83 o 
  -1   8   7     1319.73     1291.94     13.48 o 
   0   8   7      256.86      259.89      5.39 o 
   1   8   7      245.27      245.10      6.93 o 
   2   8   7      407.20      391.58      6.69 o 
   3   8   7        1.93        2.22      1.73 o 
   4   8   7        9.38        7.28      1.87 o 
   5   8   7      122.54      119.83      5.00 o 
   6   8   7       59.76       41.84      3.85 o 
   7   8   7       93.25       95.82      5.77 o 
   8   8   7        0.49        1.44      2.41 o 
   9   8   7        0.01        1.43      3.16 o 
  10   8   7        4.41       -0.08      3.43 o 
  11   8   7       11.26       14.22      6.37 o 
  12   8   7       10.15        5.71      5.91 o 
 -13   9   7        4.68        0.01      5.94 o 
 -12   9   7        1.31       -2.23      4.15 o 
 -11   9   7        0.22        5.27      3.87 o 
 -10   9   7       96.58      112.04      8.13 o 
  -9   9   7        7.53       15.09      3.38 o 
  -8   9   7      166.43      165.45      7.01 o 
  -7   9   7      101.76      111.69      5.75 o 
  -6   9   7       37.51       29.82      3.41 o 
  -5   9   7      102.73      102.57      5.41 o 
  -4   9   7       19.01       16.88      2.62 o 
  -3   9   7       21.73       13.95      2.29 o 
  -2   9   7        4.36        2.28      1.74 o 
  -1   9   7       53.05       48.77      3.86 o 
   0   9   7       71.46       66.41      3.55 o 
   1   9   7       11.20       12.53      2.02 o 
   2   9   7      136.40      140.84      4.88 o 
   3   9   7       41.56       37.77      3.06 o 
   4   9   7       78.55       72.61      4.05 o 
   5   9   7        5.67        7.39      2.71 o 
   6   9   7      310.81      335.61      7.35 o 
   7   9   7      245.65      258.90      8.36 o 
   8   9   7       14.82       15.93      3.53 o 
   9   9   7        0.02       -0.99      3.32 o 
  10   9   7        5.78       15.06      5.38 o 
  11   9   7        0.13        0.98      4.72 o 
 -12  10   7        8.56       17.41      6.27 o 
 -11  10   7       28.44       28.14      9.42 o 
 -10  10   7      147.71      167.20     10.20 o 
  -9  10   7       92.02       92.02      6.81 o 
  -8  10   7       51.11       55.13      5.50 o 
  -7  10   7        0.73        6.13      2.85 o 
  -6  10   7        3.51        3.16      2.39 o 
  -5  10   7       49.20       43.84      3.79 o 
  -4  10   7      259.47      259.02      7.02 o 
  -3  10   7        2.21        2.19      2.20 o 
  -2  10   7      544.41      549.70      9.29 o 
  -1  10   7      306.19      283.59      6.61 o 
   0  10   7       31.92       36.38      3.19 o 
   1  10   7       32.66       36.98      3.01 o 
   2  10   7      160.30      161.92      5.70 o 
   3  10   7       18.95       11.79      2.41 o 
   4  10   7       19.30       15.57      2.77 o 
   5  10   7       16.85       15.52      3.18 o 
   6  10   7        5.17        2.19      2.57 o 
   7  10   7       19.85       14.89      3.60 o 
   8  10   7        9.83        8.14      3.96 o 
   9  10   7        4.32        5.93      4.28 o 
  10  10   7        2.07       -0.69      5.04 o 
 -11  11   7       34.32       34.44      8.99 o 
 -10  11   7        0.04        4.11      7.13 o 
  -9  11   7        0.39        5.86      4.47 o 
  -8  11   7        0.04        6.27      3.37 o 
  -7  11   7      136.43      149.67     12.61 o 
  -6  11   7       65.55       70.04      5.63 o 
  -5  11   7       32.46       35.44      5.41 o 
  -4  11   7       14.95       19.51      3.84 o 
  -3  11   7       44.69       38.86      3.88 o 
  -2  11   7       31.10       26.96      3.06 o 
  -1  11   7        2.71        4.39      2.10 o 
   0  11   7       16.13       14.12      2.65 o 
   1  11   7       56.54       53.84      3.91 o 
   2  11   7       78.70       75.70      5.45 o 
   3  11   7       66.76       84.64      5.89 o 
   4  11   7       24.16       19.88      3.52 o 
   5  11   7      233.69      258.98      8.82 o 
   6  11   7       73.77       98.94      7.20 o 
   7  11   7       29.42       23.92      7.11 o 
   8  11   7       36.51       19.28      5.09 o 
   9  11   7       34.51       37.23      6.44 o 
  -9  12   7        0.28        4.06      5.67 o 
  -8  12   7        0.34       11.03      8.26 o 
  -7  12   7       33.44       32.37      6.47 o 
  -6  12   7       23.56       16.87      6.88 o 
  -5  12   7        5.50       10.30      3.77 o 
  -4  12   7        0.27        4.86      3.32 o 
  -3  12   7       33.75       33.37      4.82 o 
  -2  12   7        4.84        2.09      3.00 o 
  -1  12   7       89.79       96.58      8.54 o 
   0  12   7       29.39       26.25      4.10 o 
   1  12   7      493.54      534.71     15.99 o 
   2  12   7      117.99      117.10      8.03 o 
   3  12   7       92.94      109.61      8.02 o 
   4  12   7      130.68      143.09      9.09 o 
   5  12   7        1.79       -0.56      3.43 o 
   6  12   7        1.20       -0.55      3.58 o 
   7  12   7        4.42        2.31      3.81 o 
   8  12   7       18.29       22.40      6.36 o 
  -7  13   7       23.42       17.15      6.59 o 
  -6  13   7       45.90       47.31      7.36 o 
  -5  13   7       27.54       27.68      4.91 o 
  -4  13   7       29.60       28.55      4.99 o 
  -3  13   7       34.23       28.50      6.57 o 
  -2  13   7        0.00        8.43      3.96 o 
  -1  13   7      130.30      123.97      8.27 o 
   0  13   7       48.74       63.78      5.64 o 
   1  13   7       34.83       45.97      5.71 o 
   2  13   7       28.14       38.71      7.64 o 
   3  13   7       23.76       42.69      5.99 o 
   4  13   7      131.06      158.29      9.96 o 
   5  13   7       56.30       46.12      6.26 o 
   6  13   7        0.04        0.14      4.45 o 
  -4  14   7        0.02        8.66      5.10 o 
  -3  14   7        6.30       11.13      5.51 o 
  -2  14   7       49.64       55.45      7.65 o 
  -1  14   7       23.19       30.23     10.11 o 
   0  14   7       46.89       47.31      7.37 o 
   1  14   7       42.20       38.04     11.29 o 
   2  14   7       28.34       20.33     10.53 o 
 -16   0   8        9.18       13.44     11.08 o 
 -15   0   8      106.51      112.99     13.01 o 
 -14   0   8       16.84       25.75      7.36 o 
 -13   0   8        3.24       -1.19      4.82 o 
 -12   0   8       64.38       61.82      7.33 o 
 -11   0   8       78.58       74.63      7.33 o 
 -10   0   8      714.05      725.94     20.01 o 
  -9   0   8      183.81      193.10      9.06 o 
  -8   0   8       84.23       80.60      6.48 o 
  -7   0   8     1972.60     1922.78     30.58 o 
  -6   0   8     1888.00     1900.47     20.87 o 
  -5   0   8       77.21       88.66      3.44 o 
  -4   0   8     1511.47     1422.64     19.57 o 
  -3   0   8       11.71        9.36      1.71 o 
  -2   0   8      525.18      476.80      8.44 o 
  -1   0   8      169.55      212.56      7.07 o 
   0   0   8      522.79      580.68     10.18 o 
   1   0   8      102.06      114.51      4.37 o 
   2   0   8     1820.12     1907.13     17.51 o 
   3   0   8      100.43       93.96      3.87 o 
   4   0   8        2.16        4.93      1.62 o 
   5   0   8      361.86      379.41      9.52 o 
   6   0   8      211.11      199.86      7.40 o 
   7   0   8        3.71        6.00      3.51 o 
   8   0   8      820.67      829.59     18.24 o 
   9   0   8        0.06        2.47      3.01 o 
  10   0   8     1468.53     1505.79     35.49 o 
  11   0   8      100.53      103.13     10.72 o 
  12   0   8       41.53       33.50      7.68 o 
  13   0   8       18.08       41.34     11.56 o 
  14   0   8       12.58       27.41     10.76 o 
 -16   1   8        3.97        3.18      4.00 o 
 -15   1   8        3.51        2.89      3.66 o 
 -14   1   8        0.02        1.61      3.13 o 
 -13   1   8       16.22        8.06      3.72 o 
 -12   1   8        0.17        1.90      2.58 o 
 -11   1   8      381.54      374.67      9.34 o 
 -10   1   8      332.10      313.02      9.82 o 
  -9   1   8       67.93       65.54      4.39 o 
  -8   1   8     1701.60     1719.26     20.66 o 
  -7   1   8      143.67      144.69      5.36 o 
  -6   1   8      338.35      306.68      5.69 o 
  -5   1   8       89.80       88.47      2.94 o 
  -4   1   8      812.08      809.18     11.54 o 
  -3   1   8        2.19        0.57      1.04 o 
  -2   1   8      598.00      620.20      8.24 o 
  -1   1   8       31.34       40.16      2.41 o 
   0   1   8      234.04      248.11      4.63 o 
   1   1   8      985.89     1025.30      8.69 o 
   2   1   8        2.45        0.56      0.88 o 
   3   1   8      743.78      776.75      7.08 o 
   4   1   8      256.56      264.84      3.55 o 
   5   1   8       86.68       83.86      2.98 o 
   6   1   8      285.73      271.28      6.15 o 
   7   1   8      241.93      237.90      5.53 o 
   8   1   8       16.21       16.25      2.19 o 
   9   1   8       50.07       45.07      3.79 o 
  10   1   8        9.12        3.90      2.38 o 
  11   1   8       25.02       22.74      6.06 o 
  12   1   8      227.09      227.23     16.06 o 
  13   1   8       10.11       11.78      5.70 o 
  14   1   8        2.98       11.86      6.18 o 
 -16   2   8        4.66        4.06      4.31 o 
 -15   2   8        2.15        0.20      3.39 o 
 -14   2   8        2.16        1.43      3.15 o 
 -13   2   8        9.76        5.07      3.28 o 
 -12   2   8       30.72       29.19      3.70 o 
 -11   2   8       39.19       32.00      4.50 o 
 -10   2   8      527.55      515.77     12.08 o 
  -9   2   8      538.61      517.43      9.68 o 
  -8   2   8      184.67      189.25      5.72 o 
  -7   2   8       18.38       16.39      2.32 o 
  -6   2   8      371.35      355.49      8.76 o 
  -5   2   8      201.23      198.11      3.42 o 
  -4   2   8        6.36        6.76      0.97 o 
  -3   2   8     1588.64     1591.33     13.62 o 
  -2   2   8       49.10       47.38      2.62 o 
  -1   2   8      351.77      343.06      5.01 o 
   0   2   8      127.01      130.08      2.68 o 
   1   2   8      103.14      118.93      2.71 o 
   2   2   8       12.94        7.92      1.24 o 
   3   2   8       86.01       94.91      2.83 o 
   4   2   8       52.47       49.57      2.11 o 
   5   2   8      477.89      477.00      6.30 o 
   6   2   8      411.51      401.47      6.11 o 
   7   2   8     1184.77     1184.98     13.98 o 
   8   2   8      167.69      180.22      5.70 o 
   9   2   8        3.11        4.27      2.26 o 
  10   2   8       10.27        8.38      2.73 o 
  11   2   8      133.32      120.18      8.17 o 
  12   2   8       14.27       16.06      4.49 o 
  13   2   8      112.12      125.12     12.64 o 
  14   2   8       11.83       20.20      6.94 o 
 -16   3   8        0.75       -3.66      5.53 o 
 -15   3   8        2.57        7.97      3.53 o 
 -14   3   8       15.09       20.44      5.88 o 
 -13   3   8        5.85        7.00      3.41 o 
 -12   3   8        0.91        0.70      2.58 o 
 -11   3   8      289.53      329.36      8.44 o 
 -10   3   8      212.47      182.60      8.44 o 
  -9   3   8      188.05      186.05      8.85 o 
  -8   3   8        0.28       -0.85      1.70 o 
  -7   3   8     1208.51     1147.58     14.14 o 
  -6   3   8      385.73      376.81      6.56 o 
  -5   3   8        1.12        1.99      1.21 o 
  -4   3   8      446.99      464.32      4.70 o 
  -3   3   8       32.38       27.42      1.34 o 
  -2   3   8       93.38      106.18      2.96 o 
  -1   3   8      228.61      220.44      3.64 o 
   0   3   8        0.25        0.97      0.86 o 
   1   3   8       30.17       20.20      1.43 o 
   2   3   8       46.19       43.46      2.15 o 
   3   3   8        0.37        1.30      0.73 o 
   4   3   8        0.02       -0.99      0.99 o 
   5   3   8      158.24      158.57      3.66 o 
   6   3   8       33.79       36.31      3.40 o 
   7   3   8      632.47      609.82      8.97 o 
   8   3   8       74.03       67.72      3.89 o 
   9   3   8      321.61      316.50      8.15 o 
  10   3   8      139.32      148.44      9.32 o 
  11   3   8       63.35       56.88      5.45 o 
  12   3   8        6.23        3.92      3.62 o 
  13   3   8        1.68       -0.28      4.25 o 
  14   3   8       35.15       35.23      6.62 o 
 -15   4   8        1.63        2.20      4.05 o 
 -14   4   8        9.08        6.94      3.84 o 
 -13   4   8      194.41      217.92     10.99 o 
 -12   4   8       34.98       30.70      4.70 o 
 -11   4   8        1.45       -1.59      2.44 o 
 -10   4   8      394.39      416.36     10.24 o 
  -9   4   8     1010.48     1058.25     18.18 o 
  -8   4   8      225.41      207.37      6.23 o 
  -7   4   8        1.59        2.34      1.71 o 
  -6   4   8     1319.54     1211.22     14.26 o 
  -5   4   8      313.52      302.19      6.07 o 
  -4   4   8       84.38       93.03      3.16 o 
  -3   4   8        6.37        6.21      1.09 o 
  -2   4   8       75.13       79.62      2.09 o 
  -1   4   8      100.03       99.82      2.09 o 
   0   4   8        0.72       -0.01      0.78 o 
   1   4   8       32.95       41.23      1.53 o 
   2   4   8       91.02       95.34      2.32 o 
   3   4   8      508.74      520.70      6.24 o 
   4   4   8     1407.40     1391.02     12.21 o 
   5   4   8      330.46      318.78      5.11 o 
   6   4   8       91.12       89.32      3.24 o 
   7   4   8       75.13       71.49      3.32 o 
   8   4   8      522.27      500.40      8.95 o 
   9   4   8       23.01       14.73      2.62 o 
  10   4   8       28.51       32.15      4.40 o 
  11   4   8        0.44       -2.89      2.89 o 
  12   4   8       14.66       18.05      5.10 o 
  13   4   8        0.02        6.76      4.64 o 
  14   4   8        0.44        3.56      4.60 o 
 -15   5   8        3.52       -0.27      4.84 o 
 -14   5   8      269.75      263.67     14.43 o 
 -13   5   8       10.89        7.71      3.76 o 
 -12   5   8       11.20        7.76      3.46 o 
 -11   5   8       15.70       15.99      3.32 o 
 -10   5   8        4.66        3.08      2.46 o 
  -9   5   8      126.30      106.37      5.70 o 
  -8   5   8      120.30       92.05      5.77 o 
  -7   5   8        0.57       -1.19      1.64 o 
  -6   5   8        0.71        0.64      1.55 o 
  -5   5   8      257.48      240.18      8.08 o 
  -4   5   8      518.32      500.82      7.05 o 
  -3   5   8      561.22      549.79      6.99 o 
  -2   5   8        0.01        0.05      1.10 o 
  -1   5   8      162.73      178.71      3.60 o 
   0   5   8       22.03       16.41      1.58 o 
   1   5   8       62.83       49.93      2.43 o 
   2   5   8        8.02        6.56      1.40 o 
   3   5   8        7.90       11.03      1.62 o 
   4   5   8      266.55      257.65      4.97 o 
   5   5   8      331.53      336.49      5.49 o 
   6   5   8     1408.58     1405.78     17.70 o 
   7   5   8        0.91        2.37      1.63 o 
   8   5   8        3.24        4.53      1.94 o 
   9   5   8       39.52       31.78      3.50 o 
  10   5   8      128.87      120.15      6.90 o 
  11   5   8       85.51       96.24      7.90 o 
  12   5   8        3.61       14.28      6.79 o 
  13   5   8        6.87        3.11      4.78 o 
 -15   6   8       14.39       10.33      7.84 o 
 -14   6   8       20.67       24.91      5.16 o 
 -13   6   8      157.31      145.57      9.28 o 
 -12   6   8      222.86      198.72     20.17 o 
 -11   6   8       15.31        6.56      3.40 o 
 -10   6   8      104.85      109.14      6.13 o 
  -9   6   8       28.86       24.49      3.49 o 
  -8   6   8      111.44       95.89      4.87 o 
  -7   6   8       72.40       79.11      9.27 o 
  -6   6   8       68.34       62.16      3.84 o 
  -5   6   8        0.79        2.97      2.01 o 
  -4   6   8        6.55        5.67      1.66 o 
  -3   6   8      545.07      520.62      7.14 o 
  -2   6   8      371.89      372.09      6.52 o 
  -1   6   8       20.22       19.33      1.98 o 
   0   6   8       17.11       17.07      1.90 o 
   1   6   8     1001.82      971.11     10.31 o 
   2   6   8      419.24      407.54      6.20 o 
   3   6   8      114.81      106.39      3.71 o 
   4   6   8      508.33      499.29      8.75 o 
   5   6   8      574.40      561.30      8.04 o 
   6   6   8        0.89        1.43      1.58 o 
   7   6   8      124.93      115.36      5.25 o 
   8   6   8        5.40       10.51      2.45 o 
   9   6   8       53.76       42.27      4.49 o 
  10   6   8        6.61        2.40      3.45 o 
  11   6   8       76.45       75.11      8.60 o 
  12   6   8       14.65        5.62      7.63 o 
  13   6   8        0.07        3.82      6.38 o 
 -14   7   8        2.83        3.01      4.49 o 
 -13   7   8        0.91        8.13      3.83 o 
 -12   7   8       14.29       15.77      4.31 o 
 -11   7   8        1.28        0.31      3.20 o 
 -10   7   8       37.25       37.53      6.05 o 
  -9   7   8        0.14        0.68      2.53 o 
  -8   7   8        1.45        1.43      2.06 o 
  -7   7   8        9.62        8.34      2.18 o 
  -6   7   8      211.85      201.56      6.23 o 
  -5   7   8      469.61      421.55      7.81 o 
  -4   7   8       47.89       37.18      2.91 o 
  -3   7   8       28.52       31.46      2.52 o 
  -2   7   8       11.51       10.71      1.86 o 
  -1   7   8      100.71       98.76      3.94 o 
   0   7   8        6.37        6.55      1.67 o 
   1   7   8       15.47       14.41      2.02 o 
   2   7   8       92.15       92.09      3.86 o 
   3   7   8       38.97       37.65      3.69 o 
   4   7   8      189.87      189.68      5.04 o 
   5   7   8       76.74       81.67      3.95 o 
   6   7   8       18.70       13.82      2.29 o 
   7   7   8        0.10        0.40      1.85 o 
   8   7   8       64.91       58.42      6.95 o 
   9   7   8      315.77      313.89      9.78 o 
  10   7   8        0.39       -2.41      3.58 o 
  11   7   8       39.03       56.83     19.54 o 
  12   7   8        8.29        4.25      5.82 o 
 -13   8   8       26.15       34.48      6.26 o 
 -12   8   8        0.03        4.22      3.97 o 
 -11   8   8        0.39       -0.91      3.59 o 
 -10   8   8        3.01        3.81      3.37 o 
  -9   8   8        3.40        4.27      3.37 o 
  -8   8   8       37.40       39.00      5.15 o 
  -7   8   8       90.60       92.65      5.37 o 
  -6   8   8       11.14        8.89      2.67 o 
  -5   8   8       39.28       36.42      3.31 o 
  -4   8   8       97.02      103.28      4.99 o 
  -3   8   8        5.51        5.36      1.91 o 
  -2   8   8      260.17      270.87      6.56 o 
  -1   8   8        1.34        4.00      1.72 o 
   0   8   8       15.60       16.93      2.24 o 
   1   8   8      635.45      645.02     11.91 o 
   2   8   8      345.70      342.25      7.05 o 
   3   8   8       78.09       81.28      4.31 o 
   4   8   8      243.32      236.16      6.35 o 
   5   8   8        0.56        3.84      2.07 o 
   6   8   8       60.88       66.37      3.88 o 
   7   8   8        6.86       10.81      2.81 o 
   8   8   8       84.28       87.69      5.75 o 
   9   8   8        7.07        2.74      5.21 o 
  10   8   8       31.94       30.01      8.61 o 
  11   8   8        0.04        1.15      6.19 o 
  12   8   8        1.79       13.72      9.35 o 
 -12   9   8       51.11       54.99      7.74 o 
 -11   9   8        0.57        1.21      3.51 o 
 -10   9   8       28.22       37.47      5.65 o 
  -9   9   8      120.30      136.15     10.09 o 
  -8   9   8        9.28        7.47      3.64 o 
  -7   9   8       16.00       20.60      3.58 o 
  -6   9   8        0.62        2.11      2.13 o 
  -5   9   8       83.27       79.31      4.84 o 
  -4   9   8        0.00        1.13      2.13 o 
  -3   9   8      102.97       91.12      4.97 o 
  -2   9   8      199.15      194.30      5.78 o 
  -1   9   8        0.82       -0.94      1.62 o 
   0   9   8       46.44       49.51      3.98 o 
   1   9   8       33.25       37.71      2.90 o 
   2   9   8       38.04       43.17      3.84 o 
   3   9   8       35.01       38.57      3.16 o 
   4   9   8      168.89      167.99      6.31 o 
   5   9   8      120.19      121.01      6.15 o 
   6   9   8       16.52       12.53      3.01 o 
   7   9   8      175.22      198.66      7.84 o 
   8   9   8      305.07      325.49     10.98 o 
   9   9   8        5.43        7.90      5.42 o 
  10   9   8       21.56       15.82      6.07 o 
  11   9   8       22.80       27.37      8.31 o 
 -11  10   8       71.78      111.16      9.69 o 
 -10  10   8       59.27       65.19      7.91 o 
  -9  10   8       43.56       45.61      9.55 o 
  -8  10   8        8.00        5.11      3.19 o 
  -7  10   8        0.03        2.17      2.99 o 
  -6  10   8      352.33      342.10     13.52 o 
  -5  10   8        0.18        3.84      2.81 o 
  -4  10   8      116.03      120.44      8.21 o 
  -3  10   8        1.13        3.30      2.49 o 
  -2  10   8        0.97        2.83      2.04 o 
  -1  10   8        1.71        4.76      1.97 o 
   0  10   8        0.21        2.63      2.11 o 
   1  10   8      182.19      168.69      6.06 o 
   2  10   8       73.64       79.21      5.01 o 
   3  10   8        6.83        7.52      2.77 o 
   4  10   8       70.87       88.77      6.28 o 
   5  10   8       24.58       24.25      4.26 o 
   6  10   8        9.96       17.93      4.28 o 
   7  10   8       12.21       12.66      3.96 o 
   8  10   8        7.45       12.47      4.76 o 
   9  10   8       34.68       22.12      6.39 o 
  10  10   8       28.77       32.23      8.16 o 
 -10  11   8        4.76        9.82      4.34 o 
  -9  11   8       10.12       23.99      5.87 o 
  -8  11   8        6.39        9.27      4.47 o 
  -7  11   8      168.27      182.11      9.97 o 
  -6  11   8        1.02        7.53      3.47 o 
  -5  11   8        5.16        2.95      3.11 o 
  -4  11   8       19.66       17.14      3.60 o 
  -3  11   8      101.69      105.05      6.67 o 
  -2  11   8       34.97       35.38      4.21 o 
  -1  11   8        4.91       11.39      3.25 o 
   0  11   8       30.99       37.06      4.86 o 
   1  11   8        1.87        6.01      3.18 o 
   2  11   8       73.74       73.09      5.15 o 
   3  11   8       40.47       46.80      4.69 o 
   4  11   8        5.10        7.51      3.74 o 
   5  11   8       66.62       81.12      8.01 o 
   6  11   8       23.73       40.88      5.35 o 
   7  11   8       53.70       72.36      6.90 o 
   8  11   8        1.43       -2.56      4.08 o 
  -8  12   8       39.77       49.51     10.20 o 
  -7  12   8       64.35       65.80      7.19 o 
  -6  12   8        6.51        3.41      4.12 o 
  -5  12   8        1.09        4.49      5.73 o 
  -4  12   8        1.43        5.11      4.85 o 
  -3  12   8       63.62       66.84      6.16 o 
  -2  12   8       30.13       26.03      4.67 o 
  -1  12   8       12.32       18.22      3.95 o 
   0  12   8        4.66       14.52      3.43 o 
   1  12   8        0.71        4.73      3.58 o 
   2  12   8        8.36        4.21      3.32 o 
   3  12   8       17.52       23.74      6.47 o 
   4  12   8       10.66       10.13      4.03 o 
   5  12   8        2.91        4.50      3.84 o 
   6  12   8        0.59        3.65      3.68 o 
   7  12   8       15.16       25.94      5.34 o 
  -6  13   8        0.11        3.66      4.53 o 
  -5  13   8       18.39       27.48      5.48 o 
  -4  13   8       21.59       26.03      4.79 o 
  -3  13   8       12.71       14.67      6.20 o 
  -2  13   8        9.71       11.59      4.97 o 
  -1  13   8        5.76       16.87      6.21 o 
   0  13   8        2.29        9.47      4.97 o 
   1  13   8        0.33        4.07      5.12 o 
   2  13   8       98.02      123.94      9.06 o 
   3  13   8        6.71       14.90      5.02 o 
   4  13   8       18.51       17.78      5.10 o 
 -16   1   9        2.53        3.89      3.77 o 
 -15   1   9        1.01        4.28      3.85 o 
 -14   1   9       14.12        9.97      3.95 o 
 -13   1   9       15.97       12.50      3.96 o 
 -12   1   9       60.83       53.10      6.05 o 
 -11   1   9       10.68       11.17      3.48 o 
 -10   1   9      328.19      322.52      8.46 o 
  -9   1   9      384.90      379.41      9.35 o 
  -8   1   9        3.15        2.58      1.95 o 
  -7   1   9      121.72      128.33      5.29 o 
  -6   1   9      792.68      799.65     18.42 o 
  -5   1   9      164.56      158.30      2.80 o 
  -4   1   9        2.06        1.14      1.16 o 
  -3   1   9      187.67      183.47      4.10 o 
  -2   1   9      223.74      207.59      4.42 o 
  -1   1   9       34.70       42.42      2.51 o 
   0   1   9      109.40      105.63      3.63 o 
   1   1   9      214.08      207.76      4.34 o 
   2   1   9      233.76      238.13      3.89 o 
   3   1   9      231.78      245.13      3.84 o 
   4   1   9      316.86      306.84      5.82 o 
   5   1   9       26.49       27.64      2.99 o 
   6   1   9       15.10       11.56      2.15 o 
   7   1   9        9.39        7.21      2.18 o 
   8   1   9      136.05      144.33      5.10 o 
   9   1   9        2.00        3.78      2.42 o 
  10   1   9        2.41       -2.93      2.93 o 
  11   1   9      227.83      219.68     10.60 o 
  12   1   9       22.32       20.09      6.52 o 
  13   1   9        3.83        9.53      7.91 o 
  14   1   9      173.19      192.11     32.67 o 
 -16   2   9       25.17       28.88     11.39 o 
 -15   2   9        2.10        5.81      4.02 o 
 -14   2   9        9.65        9.75      4.07 o 
 -13   2   9        9.43        6.78      3.42 o 
 -12   2   9        3.42        4.15      3.07 o 
 -11   2   9      152.13      161.53      7.13 o 
 -10   2   9        0.03        0.36      2.24 o 
  -9   2   9       15.33       17.71      2.79 o 
  -8   2   9      251.44      250.87      6.52 o 
  -7   2   9     3400.39     3333.47     32.36 o 
  -6   2   9      350.69      341.01      6.23 o 
  -5   2   9      212.49      201.26      4.18 o 
  -4   2   9       84.39       79.04      2.87 o 
  -3   2   9       46.68       46.38      2.26 o 
  -2   2   9      166.49      175.33      3.55 o 
  -1   2   9       39.53       36.51      2.12 o 
   0   2   9      321.78      309.05      4.33 o 
   1   2   9       58.18       62.77      2.38 o 
   2   2   9        6.53        5.55      1.18 o 
   3   2   9      308.42      285.16      5.29 o 
   4   2   9      545.62      544.39      6.21 o 
   5   2   9       17.04       12.11      1.64 o 
   6   2   9      277.26      292.03      5.31 o 
   7   2   9      279.00      289.56      6.69 o 
   8   2   9        0.03        0.91      2.04 o 
   9   2   9       29.86       31.89      3.51 o 
  10   2   9       12.85        5.71      3.65 o 
  11   2   9       37.08       25.15      5.09 o 
  12   2   9      133.55      114.52     18.01 o 
  13   2   9      110.74      114.15     12.33 o 
  14   2   9        8.91       20.01      7.15 o 
 -15   3   9       48.86       51.66      6.32 o 
 -14   3   9        0.19       -0.36      4.15 o 
 -13   3   9        4.11        8.99      4.41 o 
 -12   3   9      380.78      395.13     14.01 o 
 -11   3   9      335.69      298.77      8.25 o 
 -10   3   9       13.62       11.63      2.80 o 
  -9   3   9      349.28      332.37      7.96 o 
  -8   3   9      434.15      384.31      8.41 o 
  -7   3   9      192.76      179.72      5.54 o 
  -6   3   9       80.05       81.63      3.72 o 
  -5   3   9      184.09      171.96      4.94 o 
  -4   3   9      417.79      378.00      5.79 o 
  -3   3   9       48.10       46.56      2.48 o 
  -2   3   9      265.24      271.22      6.30 o 
  -1   3   9       43.88       42.84      1.94 o 
   0   3   9       64.18       58.60      2.27 o 
   1   3   9      403.08      410.82      5.17 o 
   2   3   9      162.14      168.55      3.49 o 
   3   3   9      247.25      244.27      3.30 o 
   4   3   9       88.92       80.59      2.68 o 
   5   3   9      174.75      179.57      3.88 o 
   6   3   9      120.54      135.99      4.02 o 
   7   3   9       72.77       73.12      3.92 o 
   8   3   9      924.16      921.62     12.92 o 
   9   3   9      212.32      218.63      8.83 o 
  10   3   9        3.00        7.33      3.41 o 
  11   3   9       24.53       22.55      5.54 o 
  12   3   9       35.92       28.95      6.17 o 
  13   3   9        6.42        4.59      4.74 o 
 -15   4   9       13.87       19.27      4.74 o 
 -14   4   9        0.03        6.57      3.79 o 
 -13   4   9       16.28       13.97      4.07 o 
 -12   4   9       16.92       15.76      4.67 o 
 -11   4   9       28.54       15.92      4.00 o 
 -10   4   9      899.75      824.92     14.15 o 
  -9   4   9      200.33      175.80      7.19 o 
  -8   4   9        3.43        8.95      2.60 o 
  -7   4   9      183.24      172.64      6.61 o 
  -6   4   9       13.76        7.84      1.93 o 
  -5   4   9        0.33        0.32      1.41 o 
  -4   4   9      307.15      297.01      5.60 o 
  -3   4   9       95.91       89.09      2.96 o 
  -2   4   9       20.84       12.92      1.08 o 
  -1   4   9       19.78       20.74      1.73 o 
   0   4   9      812.25      769.09      8.33 o 
   1   4   9      524.64      514.60      5.15 o 
   2   4   9       47.13       50.15      2.25 o 
   3   4   9       35.64       40.25      2.53 o 
   4   4   9      580.34      592.47      7.17 o 
   5   4   9       35.01       33.22      2.13 o 
   6   4   9      548.45      538.26      7.64 o 
   7   4   9       78.48       71.65      3.56 o 
   8   4   9       17.70       17.44      2.60 o 
   9   4   9      107.41      105.34      7.03 o 
  10   4   9       23.77       18.94      4.01 o 
  11   4   9        4.40       12.89      4.75 o 
  12   4   9        8.41       10.36      5.45 o 
  13   4   9        3.17       13.43      5.56 o 
 -15   5   9       17.19       13.17      4.96 o 
 -14   5   9        4.42        4.10      3.88 o 
 -13   5   9        2.73        6.31      3.90 o 
 -12   5   9       59.89       72.90      6.77 o 
 -11   5   9        4.98        5.21      3.40 o 
 -10   5   9        0.15        1.25      2.54 o 
  -9   5   9       14.76       11.67      2.95 o 
  -8   5   9      198.23      171.60      6.88 o 
  -7   5   9      421.14      387.65      9.10 o 
  -6   5   9       55.24       66.25      3.85 o 
  -5   5   9      367.39      331.89      6.85 o 
  -4   5   9       71.27       57.22      3.23 o 
  -3   5   9       97.62       86.89      3.29 o 
  -2   5   9       84.15       77.15      2.85 o 
  -1   5   9      248.94      245.94      4.32 o 
   0   5   9      317.14      280.50      4.63 o 
   1   5   9       15.51       14.07      1.68 o 
   2   5   9       37.58       39.40      2.37 o 
   3   5   9       60.84       56.02      2.83 o 
   4   5   9       42.17       42.47      2.59 o 
   5   5   9       35.43       33.71      2.50 o 
   6   5   9       10.19       10.86      1.94 o 
   7   5   9       23.76       22.63      2.67 o 
   8   5   9        4.63        6.22      2.44 o 
   9   5   9      109.02      114.49      8.17 o 
  10   5   9       45.74       41.47      5.07 o 
  11   5   9       62.89       60.07      8.02 o 
  12   5   9       10.03       18.11      5.88 o 
  13   5   9        2.62        9.44      5.73 o 
 -14   6   9       33.62       33.21      5.54 o 
 -13   6   9      270.62      264.00     11.90 o 
 -12   6   9       14.43        7.83      4.35 o 
 -11   6   9       19.47       26.18      4.51 o 
 -10   6   9       11.86        9.61      3.71 o 
  -9   6   9        0.15        3.70      2.47 o 
  -8   6   9       11.38        8.87      2.78 o 
  -7   6   9       14.52       14.39      2.57 o 
  -6   6   9       26.96       24.71      2.82 o 
  -5   6   9      231.02      229.29      5.95 o 
  -4   6   9      169.46      156.29      6.22 o 
  -3   6   9       84.55       73.54      3.22 o 
  -2   6   9      307.30      291.64      5.33 o 
  -1   6   9      233.77      227.69      4.87 o 
   0   6   9       49.23       48.04      2.67 o 
   1   6   9      459.35      462.94      6.74 o 
   2   6   9        9.46        7.16      1.71 o 
   3   6   9      541.96      515.06      7.47 o 
   4   6   9      211.60      202.52      4.94 o 
   5   6   9        0.95        3.63      1.70 o 
   6   6   9      225.77      219.72      5.71 o 
   7   6   9       11.02       10.32      2.52 o 
   8   6   9        0.12       -0.73      2.53 o 
   9   6   9      125.91      148.65      8.74 o 
  10   6   9        1.25        7.92     11.57 o 
  11   6   9        3.01        2.80      5.93 o 
  12   6   9      107.56      112.91     13.47 o 
 -13   7   9       30.79       34.82      6.98 o 
 -12   7   9        0.78        1.40      3.59 o 
 -11   7   9       68.40       65.37      6.59 o 
 -10   7   9        7.94        7.75      3.59 o 
  -9   7   9       20.06       23.36      5.11 o 
  -8   7   9        2.68       -1.21      2.39 o 
  -7   7   9       16.49       16.92      2.78 o 
  -6   7   9       47.69       49.61      3.56 o 
  -5   7   9       55.18       40.48      3.28 o 
  -4   7   9        0.33        1.24      1.60 o 
  -3   7   9     1389.29     1303.80     14.28 o 
  -2   7   9       89.02       86.70      3.79 o 
  -1   7   9       10.71        8.30      1.83 o 
   0   7   9       10.85        8.78      1.78 o 
   1   7   9       43.50       35.70      2.61 o 
   2   7   9       81.02       81.71      4.00 o 
   3   7   9        2.03        1.59      1.59 o 
   4   7   9       80.80       70.56      4.21 o 
   5   7   9       51.71       48.47      3.30 o 
   6   7   9        4.54        7.75      3.02 o 
   7   7   9      105.06      101.55      7.51 o 
   8   7   9       10.95        2.99      2.76 o 
   9   7   9       76.46       70.39      8.34 o 
  10   7   9       27.58       19.50      7.14 o 
  11   7   9       92.89       89.63     12.14 o 
 -13   8   9       14.12       14.74      4.98 o 
 -12   8   9        6.08       -1.45      3.70 o 
 -11   8   9       25.40       35.37      7.10 o 
 -10   8   9       19.42        8.66      5.33 o 
  -9   8   9        1.68        1.88      3.22 o 
  -8   8   9        2.82        2.06      2.81 o 
  -7   8   9       75.85       68.38      5.10 o 
  -6   8   9        4.57        5.06      2.16 o 
  -5   8   9        2.17        3.92      2.15 o 
  -4   8   9      484.72      473.68      9.75 o 
  -3   8   9      125.38      117.49      5.32 o 
  -2   8   9      224.62      225.47      5.67 o 
  -1   8   9      440.06      445.61      7.72 o 
   0   8   9       36.86       29.96      2.76 o 
   1   8   9       20.22       23.90      2.55 o 
   2   8   9        1.94        1.97      1.84 o 
   3   8   9      251.70      244.08      5.94 o 
   4   8   9       92.27       93.80      4.47 o 
   5   8   9        4.24        2.91      2.95 o 
   6   8   9       49.64       45.85      4.18 o 
   7   8   9        6.02        1.83      2.69 o 
   8   8   9       62.08       66.14      7.11 o 
   9   8   9       33.55       38.98      7.22 o 
  10   8   9       15.70       12.31      5.78 o 
  11   8   9        0.92        1.97      6.19 o 
 -12   9   9       28.67       27.81      6.42 o 
 -11   9   9       54.99       50.89      6.45 o 
 -10   9   9        0.54        3.94      3.88 o 
  -9   9   9        7.77        3.10      3.58 o 
  -8   9   9       68.31       82.61      7.28 o 
  -7   9   9        0.89        2.10      2.92 o 
  -6   9   9       87.73       73.90      8.17 o 
  -5   9   9       96.37       99.10      6.50 o 
  -4   9   9        6.76        5.14      2.81 o 
  -3   9   9       83.88       86.16      5.60 o 
  -2   9   9       54.32       52.25      4.01 o 
  -1   9   9       51.87       54.16      3.54 o 
   0   9   9      399.54      401.60      9.34 o 
   1   9   9        0.21        0.96      2.06 o 
   2   9   9        1.05        7.94      2.51 o 
   3   9   9        0.95        3.28      2.39 o 
   4   9   9       85.15       85.40      7.67 o 
   5   9   9       20.27       24.57      4.34 o 
   6   9   9        9.32        8.35      3.09 o 
   7   9   9        1.11        5.41      3.46 o 
   8   9   9      116.57      147.79     19.08 o 
   9   9   9        0.13        5.60      5.27 o 
  10   9   9       19.46       17.76      6.40 o 
 -11  10   9       61.76       53.57     10.97 o 
 -10  10   9        1.24        3.50      4.13 o 
  -9  10   9       16.60       16.17      5.78 o 
  -8  10   9        0.65        3.68      3.17 o 
  -7  10   9       22.76       26.70      4.82 o 
  -6  10   9        5.95        6.74      3.20 o 
  -5  10   9       15.22        8.88      3.42 o 
  -4  10   9       70.88       67.29      5.67 o 
  -3  10   9       26.46       24.28      4.42 o 
  -2  10   9        0.15        3.32      2.65 o 
  -1  10   9       49.97       55.29      6.13 o 
   0  10   9      294.63      304.15      8.26 o 
   1  10   9       93.65       92.60      6.02 o 
   2  10   9       79.50       85.72      8.68 o 
   3  10   9      151.37      158.81      7.19 o 
   4  10   9        0.47        3.47      3.39 o 
   5  10   9      160.09      184.42     12.61 o 
   6  10   9        1.16       -0.10      3.11 o 
   7  10   9        2.76        4.73      3.67 o 
   8  10   9       14.27       11.27      5.07 o 
   9  10   9        7.50       14.06      6.21 o 
  -9  11   9       53.83       34.40      6.39 o 
  -8  11   9        1.22        6.60      5.34 o 
  -7  11   9       18.47       29.29      5.31 o 
  -6  11   9       20.21       21.53      7.79 o 
  -5  11   9      141.77      167.14     10.02 o 
  -4  11   9        0.21        5.76      3.30 o 
  -3  11   9       12.90       15.78      3.84 o 
  -2  11   9       13.36       14.21      3.41 o 
  -1  11   9        5.97        2.01      3.17 o 
   0  11   9       21.64       18.10      3.77 o 
   1  11   9      138.63      162.47      8.69 o 
   2  11   9      131.64      128.89      7.63 o 
   3  11   9       14.63       10.18      4.13 o 
   4  11   9       53.69       54.46      7.15 o 
   5  11   9      176.71      228.20     10.60 o 
   6  11   9       15.24       19.00      5.02 o 
   7  11   9        2.62        4.34      4.13 o 
  -7  12   9       58.04       57.42      8.54 o 
  -6  12   9       12.78        8.52      6.43 o 
  -5  12   9        3.50        5.37      5.35 o 
  -4  12   9        0.47       -1.54      3.57 o 
  -3  12   9       46.52       31.87      5.43 o 
  -2  12   9      105.94      115.03      8.15 o 
  -1  12   9        0.45        5.15      3.70 o 
   0  12   9      139.68      154.53     12.04 o 
   1  12   9        0.11        4.74      3.60 o 
   2  12   9       79.87       92.23      7.83 o 
   3  12   9       13.79       16.41      4.65 o 
   4  12   9       92.98       96.34      7.50 o 
   5  12   9        2.38        9.22      4.41 o 
  -4  13   9      122.67      143.24     10.61 o 
  -3  13   9       11.54       14.63      4.96 o 
  -2  13   9       68.62       62.68      7.54 o 
  -1  13   9       92.73       79.12      8.20 o 
   0  13   9        0.03        2.13      5.36 o 
   1  13   9        5.48        4.94      4.28 o 
   2  13   9      121.14      140.08     12.51 o 
 -15   0  10        8.99        5.69      5.28 o 
 -14   0  10        9.12       14.29      6.20 o 
 -13   0  10       58.19       64.90     10.06 o 
 -12   0  10       44.23       48.91      8.51 o 
 -11   0  10      106.81      110.56     14.33 o 
 -10   0  10        2.70       -0.52      3.40 o 
  -9   0  10      779.46      779.64     18.70 o 
  -8   0  10      137.75      146.49     11.68 o 
  -7   0  10        1.82       -2.37      3.75 o 
  -6   0  10       15.84       17.46      3.30 o 
  -5   0  10     5743.62     5696.09    124.93 o 
  -4   0  10     6736.93     6742.41     65.32 o 
  -3   0  10        9.74       13.91      2.27 o 
  -2   0  10      123.29      133.46      4.87 o 
  -1   0  10       61.82       50.38      3.91 o 
   0   0  10      249.00      243.01      7.94 o 
   1   0  10      139.60      140.22      5.45 o 
   2   0  10      754.43      750.10     12.42 o 
   3   0  10      607.12      609.89     10.25 o 
   4   0  10     1005.30     1052.15     24.88 o 
   5   0  10      749.39      743.26     19.89 o 
   6   0  10       14.47        6.27      3.71 o 
   7   0  10       62.86       64.35      5.81 o 
   8   0  10      139.20      144.82     17.03 o 
   9   0  10      581.30      554.41     20.99 o 
  10   0  10      443.04      453.24     19.31 o 
  11   0  10        0.82       -1.44      6.41 o 
  12   0  10      214.58      217.78     23.27 o 
  13   0  10       22.83       29.41     10.53 o 
 -15   1  10       29.12       25.68      5.61 o 
 -14   1  10        0.64       -2.17      3.81 o 
 -13   1  10        2.45        4.65      3.35 o 
 -12   1  10        1.93        2.52      2.96 o 
 -11   1  10        0.08        0.39      2.82 o 
 -10   1  10      233.78      236.85      7.85 o 
  -9   1  10      458.22      439.91      9.70 o 
  -8   1  10      201.23      196.40      6.54 o 
  -7   1  10        2.75        1.93      2.06 o 
  -6   1  10      309.32      303.65      6.37 o 
  -5   1  10        2.77        5.05      1.54 o 
  -4   1  10      130.48      143.28      5.16 o 
  -3   1  10       49.21       41.21      2.46 o 
  -2   1  10        4.11        5.07      1.43 o 
  -1   1  10        1.28        2.99      1.32 o 
   0   1  10      186.54      189.79      4.03 o 
   1   1  10      134.55      135.75      3.30 o 
   2   1  10      168.71      166.42      3.55 o 
   3   1  10      536.24      533.88      6.75 o 
   4   1  10       24.87       28.55      3.07 o 
   5   1  10      118.60      116.36      4.19 o 
   6   1  10      604.13      610.64     10.17 o 
   7   1  10       94.56      101.24      4.86 o 
   8   1  10       17.73       11.54      2.96 o 
   9   1  10        0.80        3.53      3.47 o 
  10   1  10      578.04      588.08     15.75 o 
  11   1  10      210.28      217.98     15.65 o 
  12   1  10        1.50        2.82      5.16 o 
  13   1  10       66.58       59.00      9.64 o 
 -15   2  10       92.63       84.18      8.87 o 
 -14   2  10       87.51       92.74      9.34 o 
 -13   2  10        7.38        5.28      3.49 o 
 -12   2  10        3.57        2.83      3.15 o 
 -11   2  10      132.02      125.93     10.68 o 
 -10   2  10        2.48        4.13      2.44 o 
  -9   2  10       27.33       27.64      3.93 o 
  -8   2  10      517.81      536.99      9.90 o 
  -7   2  10     1426.16     1414.01     18.47 o 
  -6   2  10      181.22      169.16      5.23 o 
  -5   2  10      152.10      161.35      4.60 o 
  -4   2  10       65.08       67.82      4.89 o 
  -3   2  10        0.02        1.74      1.24 o 
  -2   2  10     1254.92     1214.31     11.46 o 
  -1   2  10     1168.63     1124.11     11.43 o 
   0   2  10        7.48        3.08      1.07 o 
   1   2  10      297.53      290.69      4.31 o 
   2   2  10      341.31      353.48      4.97 o 
   3   2  10      168.70      173.26      3.82 o 
   4   2  10      131.38      127.35      3.08 o 
   5   2  10        0.50        1.10      1.37 o 
   6   2  10       15.97       10.81      1.74 o 
   7   2  10      888.08      915.66     13.96 o 
   8   2  10       91.39       86.36      6.82 o 
   9   2  10      322.79      327.31     11.31 o 
  10   2  10       93.89       97.73      7.79 o 
  11   2  10        4.53        8.46      5.42 o 
  12   2  10       37.93       46.47     15.49 o 
  13   2  10       60.86       73.02     10.84 o 
 -15   3  10        1.76        0.85      3.97 o 
 -14   3  10        2.31        4.35      4.48 o 
 -13   3  10       77.38       64.52     14.20 o 
 -12   3  10       14.49       17.75      4.90 o 
 -11   3  10       60.47       44.52      6.10 o 
 -10   3  10       15.75        9.00      3.01 o 
  -9   3  10        5.13        3.48      2.69 o 
  -8   3  10       24.52       16.51      3.14 o 
  -7   3  10       26.79       29.11      3.33 o 
  -6   3  10      149.23      144.53      5.35 o 
  -5   3  10       19.23       18.23      2.07 o 
  -4   3  10      223.09      226.30      4.51 o 
  -3   3  10      461.36      459.16      8.03 o 
  -2   3  10        6.12        4.63      1.68 o 
  -1   3  10       72.86       65.53      2.60 o 
   0   3  10      151.55      178.64      3.51 o 
   1   3  10       56.93       55.93      2.60 o 
   2   3  10       30.62       24.31      1.89 o 
   3   3  10      168.63      159.78      3.14 o 
   4   3  10       23.52       25.56      1.67 o 
   5   3  10      235.37      230.60      4.83 o 
   6   3  10       25.60       22.03      2.17 o 
   7   3  10      208.52      223.03      6.18 o 
   8   3  10       34.99       33.99      4.86 o 
   9   3  10        9.46        7.48      3.26 o 
  10   3  10        2.06        5.09      3.82 o 
  11   3  10       40.03       30.11      6.05 o 
  12   3  10        1.01        8.77      4.54 o 
  13   3  10       33.76       34.67     11.84 o 
 -14   4  10       97.31      114.65      8.83 o 
 -13   4  10       16.12       17.93      5.05 o 
 -12   4  10      107.72      134.34     12.71 o 
 -11   4  10      271.50      300.99     11.29 o 
 -10   4  10      187.09      188.12     11.10 o 
  -9   4  10       31.72       28.70      3.58 o 
  -8   4  10       68.30       74.85      4.84 o 
  -7   4  10        1.21        0.55      2.11 o 
  -6   4  10       62.51       64.24      3.77 o 
  -5   4  10      150.97      149.94      4.67 o 
  -4   4  10       41.03       36.35      2.60 o 
  -3   4  10      219.85      194.75      4.22 o 
  -2   4  10      298.17      254.30      4.74 o 
  -1   4  10        7.16        8.45      1.75 o 
   0   4  10      172.65      172.80      4.61 o 
   1   4  10       65.72       72.70      3.46 o 
   2   4  10      254.62      259.83      5.29 o 
   3   4  10      350.68      351.56      5.58 o 
   4   4  10      320.98      340.68      5.58 o 
   5   4  10       61.32       68.45      3.34 o 
   6   4  10      380.11      389.14      6.87 o 
   7   4  10       31.75       31.10      2.96 o 
   8   4  10        1.99        0.23      2.47 o 
   9   4  10      127.63      108.01      6.57 o 
  10   4  10       93.03       83.51      9.32 o 
  11   4  10        0.37        8.52      6.70 o 
  12   4  10       61.33       75.19      8.70 o 
 -14   5  10       25.25       23.18      5.04 o 
 -13   5  10        9.49        7.34      4.08 o 
 -12   5  10       11.43       12.92      4.18 o 
 -11   5  10       22.65       13.61      5.09 o 
 -10   5  10       33.97       40.00      5.30 o 
  -9   5  10      201.08      187.57     11.74 o 
  -8   5  10      193.48      162.04      6.91 o 
  -7   5  10       55.76       54.93      4.23 o 
  -6   5  10       90.09       76.21      4.21 o 
  -5   5  10      118.60      107.46      4.39 o 
  -4   5  10      201.46      168.77      5.07 o 
  -3   5  10       43.78       53.71      2.96 o 
  -2   5  10      169.60      166.30      5.75 o 
  -1   5  10      626.07      593.47      7.44 o 
   0   5  10     1016.53      984.05     10.32 o 
   1   5  10       15.50       14.19      1.78 o 
   2   5  10        1.74       -0.27      1.31 o 
   3   5  10        0.02        2.04      1.47 o 
   4   5  10       37.52       32.88      2.42 o 
   5   5  10       24.70       28.23      2.52 o 
   6   5  10       13.13       12.17      2.23 o 
   7   5  10       32.75       29.40      3.45 o 
   8   5  10      129.16      106.67      9.81 o 
   9   5  10       20.51       24.93      5.13 o 
  10   5  10       14.19       11.00      6.70 o 
  11   5  10       99.85      115.06     13.30 o 
  12   5  10        5.72        1.73      8.45 o 
 -13   6  10       10.82       12.43      4.44 o 
 -12   6  10       15.24       10.78      4.25 o 
 -11   6  10       13.63       18.33      4.46 o 
 -10   6  10        0.23        4.70      3.32 o 
  -9   6  10        0.54        2.49      2.96 o 
  -8   6  10        0.39       -2.59      2.59 o 
  -7   6  10        0.02        1.00      2.27 o 
  -6   6  10      274.33      255.43      6.71 o 
  -5   6  10      342.31      296.62      7.00 o 
  -4   6  10      211.03      182.54      5.31 o 
  -3   6  10       57.71       58.72      3.21 o 
  -2   6  10       30.11       33.25      2.61 o 
  -1   6  10      481.74      474.35      6.69 o 
   0   6  10       47.78       44.52      2.67 o 
   1   6  10        2.03        2.00      1.55 o 
   2   6  10        1.17        0.12      1.38 o 
   3   6  10        0.26       -0.18      1.64 o 
   4   6  10       58.53       58.70      3.38 o 
   5   6  10      136.44      140.98      5.16 o 
   6   6  10      170.75      181.06      7.78 o 
   7   6  10        2.88       -2.17      2.17 o 
   8   6  10        8.26        3.59      2.95 o 
   9   6  10       85.01       77.08     24.80 o 
  10   6  10        0.00        1.26      5.78 o 
  11   6  10        1.00       -4.32      5.35 o 
 -13   7  10       41.84       28.89      5.51 o 
 -12   7  10       28.22       15.17      4.64 o 
 -11   7  10       27.03       33.09      5.39 o 
 -10   7  10        5.12        5.23      3.72 o 
  -9   7  10       19.62       20.67      4.28 o 
  -8   7  10       43.89       47.83      5.51 o 
  -7   7  10       35.29       15.35      4.63 o 
  -6   7  10      206.64      183.46      6.03 o 
  -5   7  10      409.76      375.91      7.71 o 
  -4   7  10       23.89       16.92      2.52 o 
  -3   7  10       34.32       24.65      2.54 o 
  -2   7  10        0.03       -0.87      1.69 o 
  -1   7  10        2.20        3.44      2.00 o 
   0   7  10       28.38       34.61      2.68 o 
   1   7  10       84.73       86.99      4.17 o 
   2   7  10       11.42       11.61      2.05 o 
   3   7  10       80.15       82.86      4.08 o 
   4   7  10        1.16        2.90      1.90 o 
   5   7  10        1.87        6.06      2.41 o 
   6   7  10       49.25       52.21      4.45 o 
   7   7  10       43.80       42.88      5.29 o 
   8   7  10        3.54       -3.23      3.32 o 
   9   7  10        3.73       -2.53      3.91 o 
  10   7  10       66.28       59.13     10.04 o 
  11   7  10      111.00       91.31     12.63 o 
 -12   8  10        6.84        9.35      4.38 o 
 -11   8  10        5.37        4.27      4.04 o 
 -10   8  10        1.69        2.44      3.55 o 
  -9   8  10      185.33      187.00     10.57 o 
  -8   8  10      159.44      138.52      8.14 o 
  -7   8  10        0.14        0.91      2.39 o 
  -6   8  10        8.24        3.92      2.54 o 
  -5   8  10        6.49        4.20      2.54 o 
  -4   8  10       17.19       16.88      2.79 o 
  -3   8  10       11.98        7.74      2.43 o 
  -2   8  10       26.34       31.10      4.33 o 
  -1   8  10      224.11      218.82      5.70 o 
   0   8  10        0.06        2.72      1.88 o 
   1   8  10       18.88       10.74      2.22 o 
   2   8  10      197.12      197.59      5.97 o 
   3   8  10       66.04       66.27      4.88 o 
   4   8  10        4.39        2.12      2.54 o 
   5   8  10       45.84       58.94      5.21 o 
   6   8  10       34.40       38.04      4.22 o 
   7   8  10        3.81       11.88      4.61 o 
   8   8  10       12.11       10.63      4.77 o 
   9   8  10        0.11        0.78      4.59 o 
  10   8  10        0.21       -1.16      5.85 o 
 -11   9  10        0.10       -0.55      3.48 o 
 -10   9  10        2.03        4.87      3.63 o 
  -9   9  10        2.66        1.66      3.62 o 
  -8   9  10       13.71       12.63      4.96 o 
  -7   9  10       85.90       76.01      6.13 o 
  -6   9  10       10.92       15.30      3.39 o 
  -5   9  10       36.15       45.09      5.08 o 
  -4   9  10       20.67       16.35      3.32 o 
  -3   9  10      115.40       99.66      6.54 o 
  -2   9  10       94.81       99.70      5.98 o 
  -1   9  10       42.03       44.73      4.25 o 
   0   9  10       18.17       17.63      3.64 o 
   1   9  10       29.44       26.19      3.67 o 
   2   9  10        9.57        8.55      2.83 o 
   3   9  10       58.34       63.41      5.79 o 
   4   9  10        0.20        3.94      2.73 o 
   5   9  10        3.39        7.64      4.51 o 
   6   9  10       21.56       22.15      4.13 o 
   7   9  10      296.70      333.42     20.18 o 
   8   9  10       49.29       46.86     21.82 o 
   9   9  10        6.29        5.87      6.17 o 
 -10  10  10        1.87       -1.88      4.06 o 
  -9  10  10        0.89        3.93      4.05 o 
  -8  10  10       19.03       25.02      5.22 o 
  -7  10  10        0.32       -0.82      3.02 o 
  -6  10  10       50.70       43.67      6.17 o 
  -5  10  10       47.78       54.83      5.40 o 
  -4  10  10        2.34        4.24      3.09 o 
  -3  10  10       33.81       36.17      4.36 o 
  -2  10  10       32.33       28.01      4.26 o 
  -1  10  10       48.58       49.43      6.22 o 
   0  10  10        2.74        3.12      2.91 o 
   1  10  10       42.46       38.34      4.44 o 
   2  10  10        4.25        5.74      3.21 o 
   3  10  10       38.52       31.90      4.69 o 
   4  10  10       59.08       82.49      6.47 o 
   5  10  10       17.28       20.48      4.33 o 
   6  10  10        7.72       11.36      3.88 o 
   7  10  10        9.88        6.09      4.01 o 
   8  10  10       12.05        3.67      4.82 o 
  -8  11  10        2.42       -2.09      4.54 o 
  -7  11  10        0.25        2.79      4.19 o 
  -6  11  10        0.06        5.14      3.76 o 
  -5  11  10        5.29        8.63      4.04 o 
  -4  11  10        4.33        9.22      3.93 o 
  -3  11  10        0.21       -1.67      3.58 o 
  -2  11  10       26.89       38.56      9.22 o 
  -1  11  10       18.66       25.32      6.93 o 
   0  11  10      133.77      134.37     12.26 o 
   1  11  10       24.25       24.19      4.15 o 
   2  11  10       15.13       13.35      3.70 o 
   3  11  10        1.21       -2.07      5.34 o 
   4  11  10       21.02       19.03      4.66 o 
   5  11  10       34.75       47.20      6.70 o 
   6  11  10        1.52        8.42      4.26 o 
  -6  12  10        6.37        3.88      4.46 o 
  -5  12  10        0.50        4.77      4.54 o 
  -4  12  10        1.12        0.32      4.09 o 
  -3  12  10       59.50       67.83      9.21 o 
  -2  12  10       37.47       33.13      7.91 o 
  -1  12  10        0.38        3.30      5.09 o 
   0  12  10        0.96        9.99      4.93 o 
   1  12  10        6.55        9.04      4.99 o 
   2  12  10       67.19       78.19      8.98 o 
   3  12  10       11.88       16.09      4.78 o 
   4  12  10        5.04       12.09      4.61 o 
 -14   1  11        1.84        2.95      3.72 o 
 -13   1  11       12.93       16.37      4.16 o 
 -12   1  11       11.49        6.39      3.44 o 
 -11   1  11        8.24       10.71      3.46 o 
 -10   1  11        1.91        6.99      3.11 o 
  -9   1  11       15.87       12.86      2.89 o 
  -8   1  11      106.76      108.04      7.98 o 
  -7   1  11      425.12      407.10     10.78 o 
  -6   1  11      123.14      109.28      5.24 o 
  -5   1  11      149.72      153.73      8.10 o 
  -4   1  11        0.09        0.35      1.50 o 
  -3   1  11       21.48       23.80      2.10 o 
  -2   1  11       98.54       96.88      4.06 o 
  -1   1  11      223.50      228.63      5.01 o 
   0   1  11        6.02        5.41      1.47 o 
   1   1  11       79.58       80.86      3.96 o 
   2   1  11       13.32        8.28      1.36 o 
   3   1  11        0.07        3.21      1.85 o 
   4   1  11       76.35       84.11      5.07 o 
   5   1  11      210.26      208.13      5.20 o 
   6   1  11        9.48        6.18      2.07 o 
   7   1  11        9.43        7.63      2.49 o 
   8   1  11       94.21       93.26      7.40 o 
   9   1  11       20.78       15.49      4.35 o 
  10   1  11       15.58       16.98      6.33 o 
  11   1  11       11.23       11.52      6.34 o 
  12   1  11       39.20       39.96      8.31 o 
 -14   2  11       36.57       33.38      7.10 o 
 -13   2  11        5.61        4.61      4.86 o 
 -12   2  11        0.26        1.24      3.77 o 
 -11   2  11        1.57        2.84      3.69 o 
 -10   2  11        1.22        4.99      3.48 o 
  -9   2  11        0.10        2.56      2.25 o 
  -8   2  11      240.22      218.43      6.69 o 
  -7   2  11      221.13      224.43      6.28 o 
  -6   2  11      224.82      224.40      5.84 o 
  -5   2  11        1.43        2.26      1.57 o 
  -4   2  11       12.96        8.52      1.97 o 
  -3   2  11      257.41      269.20      5.34 o 
  -2   2  11     1753.62     1735.23     15.83 o 
  -1   2  11      275.22      281.14      4.15 o 
   0   2  11        1.89        0.55      1.11 o 
   1   2  11       21.81       29.99      1.88 o 
   2   2  11       64.94       68.26      2.77 o 
   3   2  11      189.62      175.37      4.19 o 
   4   2  11        7.25        8.79      1.38 o 
   5   2  11      404.76      400.13      7.03 o 
   6   2  11        0.05       -1.53      1.53 o 
   7   2  11        0.01        1.78      2.16 o 
   8   2  11       13.98        4.02      3.68 o 
   9   2  11      115.32      133.09      8.98 o 
  10   2  11        4.26        5.97      5.31 o 
  11   2  11       95.62       99.29     11.26 o 
  12   2  11       84.11       60.43     10.70 o 
 -14   3  11        1.30        4.48      3.70 o 
 -13   3  11       12.41        8.21      4.49 o 
 -12   3  11        8.41        7.05      4.25 o 
 -11   3  11        1.66        0.67      3.64 o 
 -10   3  11       23.73       16.76      4.55 o 
  -9   3  11       14.99        6.38      3.59 o 
  -8   3  11        8.82        7.99      2.87 o 
  -7   3  11      153.12      138.82      5.83 o 
  -6   3  11        0.47        3.41      2.02 o 
  -5   3  11      122.52      120.60      4.12 o 
  -4   3  11      508.48      480.15      6.89 o 
  -3   3  11      363.17      360.66      8.19 o 
  -2   3  11       18.05       12.74      2.12 o 
  -1   3  11      196.52      173.91      4.54 o 
   0   3  11       41.87       43.22      2.93 o 
   1   3  11      129.46      124.40      4.08 o 
   2   3  11     1569.83     1521.30     14.68 o 
   3   3  11       54.02       62.67      3.21 o 
   4   3  11        2.46        0.03      1.17 o 
   5   3  11       27.94       21.09      2.19 o 
   6   3  11      283.27      301.99      8.50 o 
   7   3  11       39.74       32.91      5.31 o 
   8   3  11        0.34       -1.68      3.47 o 
   9   3  11       11.85        8.28      4.44 o 
  10   3  11        0.06        1.49      5.49 o 
  11   3  11        4.15       14.30      5.22 o 
  12   3  11       25.59       29.70      6.65 o 
 -14   4  11        3.90        2.59      3.94 o 
 -13   4  11      100.63      127.31      9.22 o 
 -12   4  11        2.95       -1.12      3.86 o 
 -11   4  11        5.27        4.14      3.43 o 
 -10   4  11        2.28       -0.29      2.91 o 
  -9   4  11       27.23       29.87      4.64 o 
  -8   4  11       48.53       49.84      4.29 o 
  -7   4  11       14.15       14.92      2.88 o 
  -6   4  11        8.90        9.58      2.58 o 
  -5   4  11      105.63      100.27      4.10 o 
  -4   4  11      105.29       99.46      4.97 o 
  -3   4  11       13.43        7.21      1.67 o 
  -2   4  11       35.19       21.33      2.69 o 
  -1   4  11       31.56       32.08      2.59 o 
   0   4  11      226.30      227.99      5.22 o 
   1   4  11      284.88      308.35      6.08 o 
   2   4  11      119.77      110.09      3.29 o 
   3   4  11       34.56       26.89      2.08 o 
   4   4  11        7.94        6.55      1.63 o 
   5   4  11       30.04       18.06      2.31 o 
   6   4  11       30.38       26.43      2.75 o 
   7   4  11       81.78       74.63      6.16 o 
   8   4  11        0.74       -1.48      3.04 o 
   9   4  11      108.37      117.04     17.21 o 
  10   4  11       14.71       15.47      7.04 o 
  11   4  11        2.20        1.32      5.17 o 
 -13   5  11        0.72        0.36      3.72 o 
 -12   5  11       30.36       42.21      5.93 o 
 -11   5  11        0.22       -0.05      3.22 o 
 -10   5  11        5.04        4.36      4.06 o 
  -9   5  11       10.20        7.09      3.35 o 
  -8   5  11        0.18        1.64      2.88 o 
  -7   5  11      356.29      337.99      8.48 o 
  -6   5  11       71.65       53.77      5.00 o 
  -5   5  11       56.59       50.54      3.39 o 
  -4   5  11      525.34      477.29      8.76 o 
  -3   5  11      111.01      110.60      4.02 o 
  -2   5  11      120.58      102.14      3.52 o 
  -1   5  11       16.38       25.20      2.02 o 
   0   5  11      645.82      678.77      7.98 o 
   1   5  11        4.02        2.75      1.57 o 
   2   5  11      111.63       91.06      3.43 o 
   3   5  11      174.20      163.25      4.53 o 
   4   5  11        9.63       10.96      2.01 o 
   5   5  11       13.22       12.84      2.23 o 
   6   5  11       16.99       18.40      3.11 o 
   7   5  11       37.96       35.85      3.88 o 
   8   5  11       77.37       75.46     17.57 o 
   9   5  11       49.57       50.10      9.81 o 
  10   5  11       42.67       18.66      7.23 o 
  11   5  11        1.32       -3.25      5.42 o 
 -13   6  11      115.84      133.89     10.50 o 
 -12   6  11       46.38       49.08      6.29 o 
 -11   6  11        9.30        5.39      3.86 o 
 -10   6  11       66.84       98.61      8.04 o 
  -9   6  11        6.36        8.08      3.43 o 
  -8   6  11       73.88       96.88      7.54 o 
  -7   6  11       14.04       14.11      3.71 o 
  -6   6  11      182.02      154.68      6.65 o 
  -5   6  11      175.15      176.63      5.66 o 
  -4   6  11        3.93        5.50      1.86 o 
  -3   6  11       62.28       54.32      3.23 o 
  -2   6  11        9.64        6.72      1.98 o 
  -1   6  11      127.40      129.85      4.18 o 
   0   6  11      118.09      101.76      3.91 o 
   1   6  11       39.20       43.70      2.86 o 
   2   6  11        0.81        0.31      1.62 o 
   3   6  11       34.11       27.57      2.64 o 
   4   6  11       47.21       53.20      3.68 o 
   5   6  11       23.45       24.83      3.30 o 
   6   6  11       75.02       82.48      6.03 o 
   7   6  11       31.74       38.63      5.27 o 
   8   6  11       32.69       14.79      9.11 o 
   9   6  11        8.13       11.75      6.48 o 
  10   6  11       12.84       16.79      7.44 o 
 -12   7  11       30.05       26.48      5.81 o 
 -11   7  11        8.92       14.87      4.52 o 
 -10   7  11      123.50      124.79     10.71 o 
  -9   7  11       75.18       64.52      6.64 o 
  -8   7  11        7.22        7.78      3.61 o 
  -7   7  11        9.99       14.37      3.89 o 
  -6   7  11       51.21       33.85      3.96 o 
  -5   7  11       66.15       55.52      4.52 o 
  -4   7  11       24.10       31.90      2.84 o 
  -3   7  11      409.52      416.06      7.64 o 
  -2   7  11       23.44       21.26      2.68 o 
  -1   7  11       76.44       72.80      3.76 o 
   0   7  11       49.89       43.93      3.08 o 
   1   7  11        2.79        3.54      1.93 o 
   2   7  11      248.70      273.34      7.51 o 
   3   7  11       72.15       71.20      6.06 o 
   4   7  11       40.40       44.46      3.96 o 
   5   7  11        7.09        7.38      2.70 o 
   6   7  11       10.01       13.76      3.83 o 
   7   7  11        6.46        7.53      3.89 o 
   8   7  11        1.05       -1.41      3.74 o 
   9   7  11      133.43      138.70     11.53 o 
  10   7  11       80.62       87.98     12.56 o 
 -11   8  11        3.11        1.77      4.13 o 
 -10   8  11        1.87        4.51      3.74 o 
  -9   8  11       21.23       26.20      4.56 o 
  -8   8  11       64.61       68.55      7.71 o 
  -7   8  11       43.03       64.54      5.92 o 
  -6   8  11        7.35        1.99      2.57 o 
  -5   8  11       27.67       32.26      3.84 o 
  -4   8  11        2.15        6.42      2.70 o 
  -3   8  11      185.87      200.07      7.99 o 
  -2   8  11      151.34      152.15      7.15 o 
  -1   8  11      170.79      175.87      8.89 o 
   0   8  11        0.70        1.81      2.40 o 
   1   8  11        0.11       -1.79      2.20 o 
   2   8  11       38.34       42.01      3.97 o 
   3   8  11        0.01        0.78      2.51 o 
   4   8  11        8.04       10.42      2.92 o 
   5   8  11       34.79       41.47      5.34 o 
   6   8  11       20.87       19.86      4.78 o 
   7   8  11      166.47      183.07     14.74 o 
   8   8  11       42.08       29.99      5.75 o 
   9   8  11       10.68        9.50      5.56 o 
 -10   9  11        8.96       14.53      4.63 o 
  -9   9  11       12.24       20.41      4.89 o 
  -8   9  11        6.05        0.20      3.63 o 
  -7   9  11       21.61       27.45      5.04 o 
  -6   9  11       27.56       23.26      5.09 o 
  -5   9  11       20.87       23.35      3.85 o 
  -4   9  11        4.78       11.70      3.96 o 
  -3   9  11      177.24      165.24      9.45 o 
  -2   9  11      110.06      109.16      6.48 o 
  -1   9  11        0.16        3.63      2.79 o 
   0   9  11      150.53      143.84      7.95 o 
   1   9  11      111.35      123.37      6.75 o 
   2   9  11       30.63       33.00      3.84 o 
   3   9  11        8.54        5.28      3.45 o 
   4   9  11        5.56       10.76      4.02 o 
   5   9  11       11.70       22.41      5.81 o 
   6   9  11       22.85       29.21      4.93 o 
   7   9  11        8.02        6.89      4.65 o 
   8   9  11        0.04        3.24      4.47 o 
  -9  10  11        9.12        9.53      5.26 o 
  -8  10  11       21.75       16.41      5.23 o 
  -7  10  11        0.02        2.54      3.45 o 
  -6  10  11      122.51      111.16     11.19 o 
  -5  10  11        8.47       13.78      4.25 o 
  -4  10  11       22.70        8.41      4.87 o 
  -3  10  11       41.28       41.39      5.49 o 
  -2  10  11        2.55        4.25      3.29 o 
  -1  10  11       22.11       32.07      5.23 o 
   0  10  11       53.22       57.83      6.23 o 
   1  10  11       54.19       50.66      5.47 o 
   2  10  11        0.02        3.96      3.20 o 
   3  10  11        9.55        9.57      4.23 o 
   4  10  11       35.33       34.06      5.53 o 
   5  10  11       27.84       31.18      5.18 o 
   6  10  11        0.07        0.25      3.59 o 
  -7  11  11       15.43       18.62      5.79 o 
  -6  11  11       20.85       11.59      5.04 o 
  -5  11  11        0.00       -0.95      3.85 o 
  -4  11  11      144.67      160.93      9.97 o 
  -3  11  11        0.95        6.35      3.65 o 
  -2  11  11      125.79      159.50     11.26 o 
  -1  11  11        1.37        7.06      4.37 o 
   0  11  11       66.04       69.33      9.48 o 
   1  11  11       20.11       14.80      4.11 o 
   2  11  11       72.68       63.46      6.28 o 
   3  11  11       78.14       70.77      9.01 o 
   4  11  11        0.33        4.43      4.39 o 
  -3  12  11        0.07        4.72      4.50 o 
  -2  12  11       37.12       31.36      7.39 o 
  -1  12  11        0.04       -4.89      4.89 o 
   0  12  11       52.31       48.63     11.27 o 
   1  12  11       22.80       19.68      5.49 o 
 -14   0  12      136.36      165.33     40.88 o 
 -13   0  12       55.54       68.49      9.31 o 
 -12   0  12       74.68       84.01     11.14 o 
 -11   0  12       27.28       37.40      7.53 o 
 -10   0  12       70.12      115.50     12.03 o 
  -9   0  12        7.60        1.95      5.78 o 
  -8   0  12       67.53       56.62      6.15 o 
  -7   0  12       28.15       26.47      4.38 o 
  -6   0  12      308.06      288.59      9.28 o 
  -5   0  12      844.55      834.52     21.44 o 
  -4   0  12      240.75      253.42     11.22 o 
  -3   0  12        2.46        2.63      2.22 o 
  -2   0  12      260.62      228.36      7.54 o 
  -1   0  12       77.27       82.28      5.52 o 
   0   0  12       24.06       25.21      3.19 o 
   1   0  12       49.42       44.77      3.90 o 
   2   0  12       38.52       34.55      4.55 o 
   3   0  12       27.61       23.97      4.47 o 
   4   0  12       67.24       71.40      7.03 o 
   5   0  12      424.19      419.17     10.04 o 
   6   0  12        3.03        7.55      3.24 o 
   7   0  12       32.05       25.01      6.62 o 
   8   0  12       60.92       48.81     11.65 o 
   9   0  12        0.49        3.70      7.38 o 
  10   0  12       30.37       40.20     11.35 o 
  11   0  12       95.91       93.16     16.52 o 
 -14   1  12       65.20       67.02      8.82 o 
 -13   1  12        0.26        6.40      4.30 o 
 -12   1  12       32.95       53.36      6.04 o 
 -11   1  12        8.83        9.26      3.57 o 
 -10   1  12       37.27       40.85      5.13 o 
  -9   1  12       22.18       27.86      5.20 o 
  -8   1  12       56.70       45.29      4.35 o 
  -7   1  12       48.15       50.28      3.70 o 
  -6   1  12       48.39       61.21      3.62 o 
  -5   1  12      224.09      225.55      8.36 o 
  -4   1  12      232.70      213.66      7.73 o 
  -3   1  12      182.47      156.52      5.41 o 
  -2   1  12      119.03      127.44      4.48 o 
  -1   1  12      571.24      539.86      8.37 o 
   0   1  12        9.18        9.04      1.74 o 
   1   1  12       27.23       21.25      2.04 o 
   2   1  12      264.01      252.93      5.60 o 
   3   1  12        3.44        4.62      2.38 o 
   4   1  12      365.80      378.17      9.09 o 
   5   1  12       44.20       42.08      3.60 o 
   6   1  12       25.95       30.06      3.15 o 
   7   1  12      100.33       97.17      7.57 o 
   8   1  12       10.11        9.44      4.01 o 
   9   1  12        1.70        5.23      5.49 o 
  10   1  12        8.59        6.23      5.67 o 
  11   1  12       10.64        8.77      5.81 o 
 -14   2  12       11.70        9.62      5.53 o 
 -13   2  12       57.76       62.01      7.80 o 
 -12   2  12       50.86       58.02      7.24 o 
 -11   2  12       96.76      112.88      9.61 o 
 -10   2  12       41.83       38.87      9.42 o 
  -9   2  12        7.10       10.67      3.95 o 
  -8   2  12        2.18        1.61      2.72 o 
  -7   2  12        0.04        0.85      2.19 o 
  -6   2  12        0.16        1.12      2.06 o 
  -5   2  12       23.10       20.02      3.03 o 
  -4   2  12       96.75       97.82      5.85 o 
  -3   2  12      231.09      221.96      6.28 o 
  -2   2  12       33.59       40.02      2.85 o 
  -1   2  12       35.50       23.45      1.69 o 
   0   2  12      139.58      123.38      3.16 o 
   1   2  12      202.53      189.15      3.92 o 
   2   2  12       39.44       33.98      2.29 o 
   3   2  12      153.75      157.27      4.88 o 
   4   2  12        5.24        7.57      1.54 o 
   5   2  12        4.99        6.09      2.39 o 
   6   2  12        6.78        4.96      1.87 o 
   7   2  12       56.53       56.66      6.46 o 
   8   2  12       12.53       20.33      6.49 o 
   9   2  12       35.56       37.79      7.56 o 
  10   2  12        0.74       -1.26      4.23 o 
  11   2  12        8.35        8.79      5.44 o 
 -13   3  12        7.10        8.62      4.19 o 
 -12   3  12       44.34       54.49      6.44 o 
 -11   3  12       34.57       33.31      5.56 o 
 -10   3  12        0.80        4.02      3.90 o 
  -9   3  12        4.60        2.37      2.93 o 
  -8   3  12       45.54       55.60      5.80 o 
  -7   3  12        2.75        1.98      2.20 o 
  -6   3  12      101.69      108.53      5.00 o 
  -5   3  12       67.27       70.74      3.90 o 
  -4   3  12       19.29       14.70      2.70 o 
  -3   3  12        0.73        1.29      2.30 o 
  -2   3  12      307.83      307.03      6.56 o 
  -1   3  12      549.75      522.30      7.90 o 
   0   3  12       29.41       25.93      2.32 o 
   1   3  12       70.08       51.23      3.01 o 
   2   3  12      384.48      403.60      6.87 o 
   3   3  12       70.42       70.69      3.79 o 
   4   3  12        0.39       -1.03      1.29 o 
   5   3  12       92.50       88.06      3.96 o 
   6   3  12       91.57       86.08      5.99 o 
   7   3  12       48.50       50.50      5.92 o 
   8   3  12        3.83        5.93      4.27 o 
   9   3  12        0.80        5.87      4.45 o 
  10   3  12       41.94       37.11      6.82 o 
  11   3  12        0.13       -1.93      4.36 o 
 -13   4  12       17.42       16.97      5.30 o 
 -12   4  12       23.33       27.51      5.27 o 
 -11   4  12       18.52       12.94      4.18 o 
 -10   4  12       26.20       22.90      4.55 o 
  -9   4  12       29.18       23.12      4.55 o 
  -8   4  12       22.96       28.39      4.63 o 
  -7   4  12        3.02        4.01      2.39 o 
  -6   4  12       57.12       47.43      3.91 o 
  -5   4  12       87.26       86.29      4.58 o 
  -4   4  12      222.45      207.75      5.18 o 
  -3   4  12      376.74      352.37      5.78 o 
  -2   4  12      140.91      136.57      5.41 o 
  -1   4  12       96.32       99.16      4.80 o 
   0   4  12     1252.12     1267.97     14.03 o 
   1   4  12       77.29       75.34      4.05 o 
   2   4  12        6.98        7.26      1.50 o 
   3   4  12        1.13        2.30      1.59 o 
   4   4  12      106.95      103.52      4.17 o 
   5   4  12       67.99       63.48      3.57 o 
   6   4  12       76.22       72.23      6.42 o 
   7   4  12      100.16      101.87      8.33 o 
   8   4  12       34.70       35.34      8.51 o 
   9   4  12       12.18        9.04      6.47 o 
  10   4  12       41.64       38.85     15.81 o 
 -12   5  12       22.73       14.48      4.50 o 
 -11   5  12        4.64        5.09      3.84 o 
 -10   5  12        0.01        3.50      3.43 o 
  -9   5  12       34.91       37.72      5.19 o 
  -8   5  12       55.44       50.95      5.77 o 
  -7   5  12       13.60       10.58      3.23 o 
  -6   5  12       43.47       39.00      3.86 o 
  -5   5  12        0.27        0.18      2.08 o 
  -4   5  12        9.39        7.07      1.90 o 
  -3   5  12        0.26        1.10      1.62 o 
  -2   5  12       56.42       35.84      2.57 o 
  -1   5  12       75.32       60.76      3.64 o 
   0   5  12       51.34       58.24      2.82 o 
   1   5  12       22.48       22.84      2.23 o 
   2   5  12       59.53       62.08      4.88 o 
   3   5  12       26.43       22.47      2.39 o 
   4   5  12      144.08      157.65      5.06 o 
   5   5  12      284.82      327.15      8.81 o 
   6   5  12        4.35        2.29      2.56 o 
   7   5  12        4.55        7.10      4.38 o 
   8   5  12        6.83        5.92      5.93 o 
   9   5  12        2.79        8.99      6.56 o 
  10   5  12       15.76       10.86      7.12 o 
 -12   6  12        4.64        2.39      4.19 o 
 -11   6  12      210.81      238.08     18.05 o 
 -10   6  12       51.48       66.23      6.89 o 
  -9   6  12        0.10        4.04      3.26 o 
  -8   6  12       20.06       18.51      4.19 o 
  -7   6  12        9.69        5.69      3.80 o 
  -6   6  12        5.31        2.19      2.89 o 
  -5   6  12        9.54        5.28      2.57 o 
  -4   6  12       38.38       29.10      2.74 o 
  -3   6  12        0.50        0.42      1.78 o 
  -2   6  12       17.48       18.82      2.36 o 
  -1   6  12       27.62       26.46      2.71 o 
   0   6  12       41.61       34.71      3.60 o 
   1   6  12      163.94      163.52      6.72 o 
   2   6  12       57.98       59.23      3.54 o 
   3   6  12      682.22      712.73     18.63 o 
   4   6  12      155.63      158.88      8.13 o 
   5   6  12        1.36        1.45      2.55 o 
   6   6  12       25.87       24.93      5.09 o 
   7   6  12        5.07        7.30      3.55 o 
   8   6  12        1.13        5.08      7.98 o 
   9   6  12       53.17       53.62     13.14 o 
 -11   7  12      116.65      114.57      9.85 o 
 -10   7  12       36.03       53.59      8.89 o 
  -9   7  12        3.84        4.34      3.87 o 
  -8   7  12       14.39       15.06      4.52 o 
  -7   7  12       15.01        5.22      3.12 o 
  -6   7  12        5.37        4.20      3.95 o 
  -5   7  12       16.49       10.03      2.69 o 
  -4   7  12       48.75       27.62      3.37 o 
  -3   7  12      149.75      148.25      6.64 o 
  -2   7  12       16.73       13.24      3.03 o 
  -1   7  12       50.71       47.07      4.42 o 
   0   7  12        7.39        0.25      2.54 o 
   1   7  12       29.41       21.12      4.02 o 
   2   7  12       29.56       19.05      3.12 o 
   3   7  12      117.58      147.70      9.57 o 
   4   7  12       62.91       67.58      5.98 o 
   5   7  12       10.30       10.00      4.25 o 
   6   7  12       17.21       17.64      4.47 o 
   7   7  12        0.03       -1.74      3.43 o 
   8   7  12       27.78       25.43      5.31 o 
 -10   8  12       77.51       89.83      7.73 o 
  -9   8  12        4.43       10.13      3.89 o 
  -8   8  12       46.14       62.05      6.18 o 
  -7   8  12        0.24        1.03      3.21 o 
  -6   8  12        0.78        1.74      2.79 o 
  -5   8  12        4.47        3.22      2.41 o 
  -4   8  12       50.49       46.27      5.69 o 
  -3   8  12       40.18       36.19      4.00 o 
  -2   8  12       24.85       17.24      3.33 o 
  -1   8  12        2.86        2.95      2.78 o 
   0   8  12       13.89        9.32      4.10 o 
   1   8  12        0.34        0.95      2.88 o 
   2   8  12       16.61       20.90      4.95 o 
   3   8  12       61.39       69.53      5.33 o 
   4   8  12       11.16        9.33      3.94 o 
   5   8  12        1.20        1.31      3.28 o 
   6   8  12       59.37       44.32      6.36 o 
   7   8  12        4.62        4.69      4.30 o 
  -9   9  12       35.90       37.92      5.93 o 
  -8   9  12       10.04        6.95      4.57 o 
  -7   9  12        0.28        6.35      3.72 o 
  -6   9  12       16.27       20.99      5.31 o 
  -5   9  12        2.53        8.47      3.17 o 
  -4   9  12        0.01       -0.19      2.79 o 
  -3   9  12        6.52        2.67      2.86 o 
  -2   9  12        3.21        5.13      2.98 o 
  -1   9  12        0.97        0.24      3.11 o 
   0   9  12      230.48      265.00     11.24 o 
   1   9  12       38.50       37.96      5.85 o 
   2   9  12       47.37       47.80      4.86 o 
   3   9  12        4.50       15.61      4.37 o 
   4   9  12       90.79      105.84      7.39 o 
   5   9  12       60.05       61.30      6.40 o 
   6   9  12       13.52        6.93      4.32 o 
  -7  10  12        0.63        6.91      4.43 o 
  -6  10  12        0.20        3.83      4.35 o 
  -5  10  12       21.20       25.16      4.95 o 
  -4  10  12        3.90        1.36      3.71 o 
  -3  10  12        0.50        1.63      3.37 o 
  -2  10  12       42.48       31.55      6.12 o 
  -1  10  12       38.13       39.95      5.73 o 
   0  10  12      129.68      163.27     10.00 o 
   1  10  12       11.63       11.01      4.08 o 
   2  10  12       49.54       54.86      9.95 o 
   3  10  12        0.85        9.08      4.08 o 
   4  10  12       17.84       25.22      4.54 o 
   5  10  12        2.27        9.98      4.24 o 
  -5  11  12        3.52       -4.55      4.77 o 
  -4  11  12        0.40        6.64      4.68 o 
  -3  11  12      100.52      106.03      9.20 o 
  -2  11  12       31.66       39.93      7.40 o 
  -1  11  12        2.87       11.96      9.09 o 
   0  11  12       29.74       19.13      7.09 o 
   1  11  12       12.98       21.63      5.04 o 
   2  11  12        5.47        4.17      4.15 o 
 -13   1  13        0.01       -4.24      4.24 o 
 -12   1  13       17.06       19.72      5.40 o 
 -11   1  13       37.74       31.29      5.89 o 
 -10   1  13       29.69       30.18      5.66 o 
  -9   1  13       22.44       20.51      4.68 o 
  -8   1  13      177.09      188.72     12.09 o 
  -7   1  13       36.52       35.09      4.03 o 
  -6   1  13      148.23      143.82      6.48 o 
  -5   1  13       20.33       22.88      3.73 o 
  -4   1  13      104.47      107.57      8.57 o 
  -3   1  13       30.85       23.96      4.28 o 
  -2   1  13        5.18        1.91      1.73 o 
  -1   1  13       12.07       12.40      2.08 o 
   0   1  13        0.39        1.06      1.57 o 
   1   1  13        3.69        3.83      1.89 o 
   2   1  13        3.75        4.61      2.26 o 
   3   1  13      211.71      223.48      7.31 o 
   4   1  13      223.86      211.01      7.69 o 
   5   1  13        0.05        0.89      1.80 o 
   6   1  13      218.33      256.43     10.93 o 
   7   1  13      250.68      250.67     14.98 o 
   8   1  13       50.89       46.95     10.84 o 
   9   1  13        2.48        2.97     10.64 o 
  10   1  13        0.00        1.55      5.63 o 
 -13   2  13       66.96       51.79      8.45 o 
 -12   2  13       22.34       23.70      6.00 o 
 -11   2  13       87.04      121.69     15.61 o 
 -10   2  13        9.64       12.52      4.61 o 
  -9   2  13       51.88       55.82      6.94 o 
  -8   2  13        7.04        6.23      3.44 o 
  -7   2  13       21.73       20.51      3.29 o 
  -6   2  13       42.41       42.90      3.67 o 
  -5   2  13        9.96        7.21      1.92 o 
  -4   2  13       32.17       41.91      4.91 o 
  -3   2  13      452.45      428.60     10.39 o 
  -2   2  13      230.40      226.28      6.52 o 
  -1   2  13      288.98      257.03      5.25 o 
   0   2  13        0.43        0.38      1.60 o 
   1   2  13        3.11        1.00      1.58 o 
   2   2  13        5.99        6.12      1.98 o 
   3   2  13       18.42       25.17      4.29 o 
   4   2  13        9.72        8.77      2.13 o 
   5   2  13       15.17       11.07      2.24 o 
   6   2  13        5.03        4.46      3.00 o 
   7   2  13        1.85        9.32      5.49 o 
   8   2  13       57.22       64.76      7.73 o 
   9   2  13        8.96       10.48      5.06 o 
  10   2  13       17.03       12.33      5.41 o 
 -12   3  13       13.21       17.05      5.06 o 
 -11   3  13       72.20       70.18      7.09 o 
 -10   3  13        4.88        7.94      3.75 o 
  -9   3  13        0.32       -1.58      2.74 o 
  -8   3  13        5.36        7.14      3.32 o 
  -7   3  13        0.67        2.64      3.01 o 
  -6   3  13       18.99       16.90      2.80 o 
  -5   3  13       31.92       30.54      3.00 o 
  -4   3  13      111.19      128.69      7.98 o 
  -3   3  13      125.33      126.37      5.83 o 
  -2   3  13        4.74        5.37      1.87 o 
  -1   3  13        2.19        3.72      1.74 o 
   0   3  13       14.45       14.11      2.04 o 
   1   3  13      375.48      333.91      6.33 o 
   2   3  13       33.43       30.82      2.83 o 
   3   3  13        0.01        0.99      2.16 o 
   4   3  13        5.55        7.82      2.36 o 
   5   3  13        5.62        3.32      2.72 o 
   6   3  13        9.49        8.42      3.88 o 
   7   3  13       45.38       51.44     27.92 o 
   8   3  13       41.87       37.01     10.91 o 
   9   3  13        0.05       -0.55      5.29 o 
  10   3  13       37.88       42.83      9.32 o 
 -12   4  13        2.75        0.94      3.56 o 
 -11   4  13       34.09       28.94      5.35 o 
 -10   4  13        2.54        0.14      3.26 o 
  -9   4  13       15.23       18.57      4.45 o 
  -8   4  13       36.52       32.20      4.83 o 
  -7   4  13        8.92       10.01      3.54 o 
  -6   4  13        1.14        4.23      3.19 o 
  -5   4  13       12.89        9.91      2.58 o 
  -4   4  13       42.00       33.27      2.94 o 
  -3   4  13       12.15       13.60      2.00 o 
  -2   4  13        1.41        0.06      1.93 o 
  -1   4  13       15.23       15.22      2.61 o 
   0   4  13      431.00      435.48      8.80 o 
   1   4  13       15.84       18.61      2.41 o 
   2   4  13       16.14       11.15      2.34 o 
   3   4  13       80.93       84.10      3.67 o 
   4   4  13        2.23        1.03      2.43 o 
   5   4  13        0.00        2.72      2.59 o 
   6   4  13        2.15        2.32      4.61 o 
   7   4  13        0.45       -2.19      4.08 o 
   8   4  13        5.87        4.63      6.66 o 
   9   4  13       28.79       18.07      7.35 o 
 -11   5  13       48.84       42.37      6.57 o 
 -10   5  13        0.34        4.59      3.81 o 
  -9   5  13        3.44        3.52      3.66 o 
  -8   5  13        0.28        1.89      4.05 o 
  -7   5  13        2.68        5.06      3.14 o 
  -6   5  13       50.80       63.55      8.07 o 
  -5   5  13       15.06       10.57      3.73 o 
  -4   5  13       72.81       84.04      4.23 o 
  -3   5  13        0.41        1.69      1.76 o 
  -2   5  13        2.38        5.89      1.85 o 
  -1   5  13        2.00        1.99      1.73 o 
   0   5  13       54.48       60.69      3.15 o 
   1   5  13      135.68      140.20      4.46 o 
   2   5  13       24.51       19.88      2.27 o 
   3   5  13        1.06        1.07      2.27 o 
   4   5  13       76.54       60.09      4.76 o 
   5   5  13      174.99      190.06      9.99 o 
   6   5  13       32.00       24.39      6.50 o 
   7   5  13        3.90       -2.08      4.12 o 
   8   5  13       13.94       11.23      6.93 o 
   9   5  13       57.69       66.55     11.24 o 
 -11   6  13       86.83       98.92      9.34 o 
 -10   6  13       10.54        7.53      4.12 o 
  -9   6  13       64.72       77.49      7.31 o 
  -8   6  13        0.12        3.34      3.56 o 
  -7   6  13       64.23       60.51      6.44 o 
  -6   6  13       11.10        4.39      3.31 o 
  -5   6  13       57.94       69.43      5.25 o 
  -4   6  13        1.65        0.17      2.22 o 
  -3   6  13        7.47        4.11      2.31 o 
  -2   6  13       23.66       22.10      3.21 o 
  -1   6  13       65.82       59.85      4.70 o 
   0   6  13       31.04       34.42      4.21 o 
   1   6  13        0.29        3.24      2.37 o 
   2   6  13      134.35      137.84      6.43 o 
   3   6  13      256.63      278.10      8.66 o 
   4   6  13        2.40        6.58      3.42 o 
   5   6  13       16.29       16.86      4.37 o 
   6   6  13        0.11       -3.47      3.47 o 
   7   6  13       79.49       76.28      7.22 o 
   8   6  13        0.26       -1.25      6.51 o 
 -10   7  13       28.50       26.37      5.82 o 
  -9   7  13        9.32        3.67      4.36 o 
  -8   7  13       34.81       36.62      6.09 o 
  -7   7  13       14.87        7.48      4.47 o 
  -6   7  13        2.98        7.57      3.30 o 
  -5   7  13        6.63       10.32      3.22 o 
  -4   7  13       24.89       28.32      3.59 o 
  -3   7  13        1.14        0.00      2.39 o 
  -2   7  13        4.89        2.34      2.63 o 
  -1   7  13        1.66       -0.20      2.71 o 
   0   7  13        3.40        5.46      3.06 o 
   1   7  13       92.29       97.30      6.10 o 
   2   7  13       10.27       12.63      3.64 o 
   3   7  13       10.02       17.03      3.80 o 
   4   7  13       35.46       26.51      6.63 o 
   5   7  13       61.43       70.76      6.91 o 
   6   7  13       30.67       30.73      5.26 o 
   7   7  13      117.90      111.13     12.10 o 
  -9   8  13      113.87      141.67      9.55 o 
  -8   8  13      240.24      299.96     12.32 o 
  -7   8  13        1.50        2.03      3.32 o 
  -6   8  13        0.92        4.90      3.15 o 
  -5   8  13        2.87        4.98      3.08 o 
  -4   8  13       28.12       29.91      4.37 o 
  -3   8  13       12.75       12.34      3.27 o 
  -2   8  13       13.61       20.34      3.88 o 
  -1   8  13        0.13        3.84      3.12 o 
   0   8  13       10.08        5.31      3.66 o 
   1   8  13       50.45       54.70      6.48 o 
   2   8  13       70.95       90.49      6.00 o 
   3   8  13        1.13        9.38      4.48 o 
   4   8  13      159.11      181.66      9.28 o 
   5   8  13       56.44       56.93      6.63 o 
   6   8  13      215.45      205.74     12.87 o 
  -7   9  13       56.49       58.87      7.11 o 
  -6   9  13        1.84        6.13      4.40 o 
  -5   9  13       20.17       12.17      4.55 o 
  -4   9  13        2.95        0.90      4.02 o 
  -3   9  13        1.18        4.67      3.47 o 
  -2   9  13       16.37       19.10      4.44 o 
  -1   9  13        0.50        1.97      3.55 o 
   0   9  13       36.61       45.26      5.86 o 
   1   9  13        5.35       13.45      3.72 o 
   2   9  13        0.13        6.73      5.45 o 
   3   9  13        6.36       12.28      7.19 o 
   4   9  13       26.83       28.47      4.95 o 
  -5  10  13      122.40      156.35     10.87 o 
  -4  10  13        4.76        3.77      4.35 o 
  -3  10  13        0.05        0.24      4.08 o 
  -2  10  13        5.71        8.28      5.51 o 
  -1  10  13       22.28       32.84      7.94 o 
   0  10  13        0.22        2.06      5.91 o 
   1  10  13       34.06       44.67      8.24 o 
   2  10  13        0.00        2.27      3.83 o 
 -12   0  14       69.44       65.45     16.52 o 
 -11   0  14      104.81      133.02     29.05 o 
 -10   0  14        2.58       14.16      6.75 o 
  -9   0  14        0.00        5.55      4.20 o 
  -8   0  14        0.13       -3.19      3.74 o 
  -7   0  14       12.66        2.21      4.47 o 
  -6   0  14        1.81        3.22      2.92 o 
  -5   0  14       21.99       15.98      6.21 o 
  -4   0  14      127.44      140.91     11.04 o 
  -3   0  14       20.32       17.45      5.01 o 
  -2   0  14       33.00       30.45      6.06 o 
  -1   0  14      266.42      245.05      7.17 o 
   0   0  14       71.51       72.89      4.85 o 
   1   0  14      335.31      371.37     12.87 o 
   2   0  14      125.70      105.74      8.53 o 
   3   0  14       20.46       33.76      5.54 o 
   4   0  14        6.34       12.04      4.36 o 
   5   0  14       24.58       19.96      6.76 o 
   6   0  14       25.74       32.16     10.71 o 
   7   0  14       13.32       20.97      9.82 o 
   8   0  14        0.01        0.33      7.60 o 
   9   0  14       11.84       17.67      9.91 o 
 -12   1  14        0.01        6.34      5.06 o 
 -11   1  14        6.71        6.85      4.53 o 
 -10   1  14       84.56      102.22      9.83 o 
  -9   1  14       14.36        7.08      3.72 o 
  -8   1  14        8.38       10.31      4.18 o 
  -7   1  14       26.15       21.11      4.75 o 
  -6   1  14       92.19       96.36      8.03 o 
  -5   1  14      114.58      133.04      8.83 o 
  -4   1  14       10.66        6.58      3.46 o 
  -3   1  14       14.58       20.35      3.81 o 
  -2   1  14      156.54      172.92      7.81 o 
  -1   1  14       17.78       16.45      2.51 o 
   0   1  14       34.57       34.31      2.65 o 
   1   1  14       41.88       46.96      4.35 o 
   2   1  14       11.14       14.15      2.79 o 
   3   1  14       48.89       46.12      4.09 o 
   4   1  14        5.75        5.55      2.96 o 
   5   1  14       17.91       17.48      3.67 o 
   6   1  14      116.19      117.75     22.33 o 
   7   1  14       13.01       11.88      6.28 o 
   8   1  14       56.16       59.85     15.34 o 
   9   1  14       92.89      113.79     12.48 o 
 -12   2  14        1.48       -0.23      7.04 o 
 -11   2  14        7.77        4.51      4.73 o 
 -10   2  14       25.97       32.80      6.20 o 
  -9   2  14        1.66        4.94      3.61 o 
  -8   2  14        0.77        5.08      3.70 o 
  -7   2  14        1.21       -0.18      3.39 o 
  -6   2  14        0.30        1.38      2.29 o 
  -5   2  14       90.50       93.37      7.86 o 
  -4   2  14        4.87        0.69      2.96 o 
  -3   2  14       88.12       86.96      6.76 o 
  -2   2  14        3.60        5.10      1.95 o 
  -1   2  14       48.86       38.12      3.46 o 
   0   2  14       17.92       28.25      3.08 o 
   1   2  14       15.25       12.55      2.17 o 
   2   2  14       18.33       12.36      5.06 o 
   3   2  14       18.80       21.62      3.99 o 
   4   2  14       46.41       56.28      5.62 o 
   5   2  14        3.09        1.29      3.74 o 
   6   2  14        3.89        6.00      4.97 o 
   7   2  14       12.00        8.54      6.25 o 
   8   2  14        2.91        1.09      5.78 o 
   9   2  14        3.56        8.08      6.68 o 
 -11   3  14       16.31       13.52      4.88 o 
 -10   3  14        5.12        5.57      3.93 o 
  -9   3  14       81.81       84.39      7.58 o 
  -8   3  14       67.88       95.88     13.74 o 
  -7   3  14      136.64      178.04     10.26 o 
  -6   3  14       10.06        8.37      3.59 o 
  -5   3  14       44.90       63.16      5.56 o 
  -4   3  14      179.41      187.97      9.98 o 
  -3   3  14       21.27       25.52      3.23 o 
  -2   3  14       37.54       34.44      4.53 o 
  -1   3  14        2.44        1.63      1.83 o 
   0   3  14        3.93        4.78      1.95 o 
   1   3  14        5.77        5.26      2.05 o 
   2   3  14        6.90        8.01      2.51 o 
   3   3  14        0.90        2.39      2.32 o 
   4   3  14        0.69       -2.61      2.66 o 
   5   3  14       28.69       27.34      6.02 o 
   6   3  14       40.06       47.48      7.28 o 
   7   3  14        0.68        1.31      5.61 o 
   8   3  14       84.61       91.07     12.50 o 
 -11   4  14       19.35       16.80      5.05 o 
 -10   4  14       13.11       29.46      5.33 o 
  -9   4  14       37.02       49.70      6.01 o 
  -8   4  14       59.33       63.57      8.79 o 
  -7   4  14      155.25      180.60     10.42 o 
  -6   4  14       76.31       65.29      6.51 o 
  -5   4  14       18.48       17.85      4.15 o 
  -4   4  14       78.33       76.58      3.98 o 
  -3   4  14        0.00       -1.69      2.10 o 
  -2   4  14        0.09        1.52      2.03 o 
  -1   4  14       14.83       15.30      2.55 o 
   0   4  14       67.18       70.91      4.49 o 
   1   4  14       60.51       54.88      3.63 o 
   2   4  14        2.14        2.11      2.43 o 
   3   4  14       16.68       12.99      3.08 o 
   4   4  14       13.78       12.83      3.68 o 
   5   4  14       12.96        9.09      5.31 o 
   6   4  14       27.92       29.29      6.43 o 
   7   4  14        8.18       23.89      8.01 o 
   8   4  14       62.09       47.70      9.81 o 
 -10   5  14       22.51       15.31      4.96 o 
  -9   5  14       23.53       15.50      4.76 o 
  -8   5  14       62.12       70.58      7.09 o 
  -7   5  14       16.70       17.59      4.34 o 
  -6   5  14       63.27       59.84      6.49 o 
  -5   5  14        7.46       13.71      3.56 o 
  -4   5  14       22.14       20.65      3.86 o 
  -3   5  14       54.08       71.40      5.14 o 
  -2   5  14        0.74        4.19      2.46 o 
  -1   5  14       17.55       13.88      2.37 o 
   0   5  14        3.37        2.37      2.28 o 
   1   5  14        0.15       -0.43      2.19 o 
   2   5  14        9.02        3.00      2.61 o 
   3   5  14       62.06       68.77      6.33 o 
   4   5  14      102.35       95.52      7.71 o 
   5   5  14        0.22       -3.09      3.74 o 
   6   5  14       12.83        7.31      5.17 o 
   7   5  14       52.53       55.61      8.70 o 
  -9   6  14       36.77       30.34      5.94 o 
  -8   6  14        3.82        2.70      3.55 o 
  -7   6  14       10.63       11.08      3.58 o 
  -6   6  14        1.07        0.95      2.91 o 
  -5   6  14       33.86       37.14      4.66 o 
  -4   6  14        4.70        4.03      2.86 o 
  -3   6  14        8.45       10.27      3.21 o 
  -2   6  14        1.26        0.58      2.44 o 
  -1   6  14       28.36       31.19      4.29 o 
   0   6  14       13.35       18.86      3.65 o 
   1   6  14        0.83        4.26      2.75 o 
   2   6  14      148.65      143.51      7.16 o 
   3   6  14       13.82       11.57      3.85 o 
   4   6  14       11.74       13.85      4.30 o 
   5   6  14      123.99      126.30      9.23 o 
   6   6  14        3.20        5.49      4.04 o 
  -8   7  14        0.06        6.94      3.94 o 
  -7   7  14        2.44        4.06      3.07 o 
  -6   7  14        2.05       -0.54      3.01 o 
  -5   7  14        0.20        3.27      3.23 o 
  -4   7  14        4.66        2.56      3.09 o 
  -3   7  14       22.16       22.80      3.56 o 
  -2   7  14       37.81       28.07      4.35 o 
  -1   7  14       11.67       12.06      3.56 o 
   0   7  14        0.01        1.60      3.42 o 
   1   7  14       10.94       13.56      3.59 o 
   2   7  14       19.28       34.09      4.80 o 
   3   7  14        8.41       16.70      6.27 o 
   4   7  14        0.00       -1.66      3.36 o 
   5   7  14        0.00        2.56      4.11 o 
  -7   8  14        5.45        2.92      3.54 o 
  -6   8  14       40.63       32.11      5.06 o 
  -5   8  14        2.20        4.95      3.58 o 
  -4   8  14       27.01       22.31      7.76 o 
  -3   8  14        0.01        1.28      3.28 o 
  -2   8  14        0.06        4.28      3.94 o 
  -1   8  14        9.78        4.30      5.31 o 
   0   8  14        1.29        0.95      3.50 o 
   1   8  14        4.29       14.35      3.82 o 
   2   8  14       30.20       36.13      6.44 o 
   3   8  14       17.16       20.98      4.76 o 
   4   8  14       18.76       15.75      5.05 o 
  -5   9  14        1.71        1.38      3.83 o 
  -4   9  14       15.70       11.19      4.33 o 
  -3   9  14       16.77       18.98      9.22 o 
  -2   9  14        9.67       14.94      4.43 o 
  -1   9  14       24.36       36.55      5.26 o 
   0   9  14        6.47        9.04      3.82 o 
   1   9  14        6.17        7.13      3.90 o 
   2   9  14        8.39        9.50      5.19 o 
 -10   1  15       14.32       14.61      5.34 o 
  -9   1  15       14.65       11.44      4.21 o 
  -8   1  15        0.10        4.56      3.55 o 
  -7   1  15        2.06       -0.16      3.15 o 
  -6   1  15       28.21       55.30      6.84 o 
  -5   1  15       70.31       78.21      8.08 o 
  -4   1  15        0.96        7.38      3.25 o 
  -3   1  15       78.99      107.42      7.28 o 
  -2   1  15       75.25       76.65      6.18 o 
  -1   1  15        4.23        5.41      2.51 o 
   0   1  15       48.36       44.01      4.13 o 
   1   1  15        9.72        4.01      3.05 o 
   2   1  15        0.03       -1.37      2.87 o 
   3   1  15       33.11       31.67      4.76 o 
   4   1  15        9.30        9.57      4.49 o 
   5   1  15       24.96       17.96      5.27 o 
   6   1  15       26.53       19.79      7.23 o 
   7   1  15       24.46       19.19     10.52 o 
 -10   2  15       56.09       58.12      8.81 o 
  -9   2  15       52.75       61.35      7.44 o 
  -8   2  15        9.17       11.90      4.12 o 
  -7   2  15       35.65       33.62      5.27 o 
  -6   2  15        8.20       13.38      3.86 o 
  -5   2  15       13.25       12.59      4.09 o 
  -4   2  15       50.65       52.98      5.51 o 
  -3   2  15        3.24        3.22      2.28 o 
  -2   2  15       95.86       91.92      6.91 o 
  -1   2  15       48.15       56.00      5.18 o 
   0   2  15        5.01        8.42      3.00 o 
   1   2  15       71.77       61.88      6.07 o 
   2   2  15        3.14        5.34      3.27 o 
   3   2  15       50.26       60.43      6.68 o 
   4   2  15       10.08        1.64      3.87 o 
   5   2  15       22.13       21.83      6.19 o 
   6   2  15        1.80       -5.05      8.59 o 
   7   2  15       14.06       24.30      8.16 o 
 -10   3  15        0.80       -1.34      3.50 o 
  -9   3  15       62.41       75.76      8.37 o 
  -8   3  15        0.09        1.17      3.45 o 
  -7   3  15       33.75       35.34      5.43 o 
  -6   3  15        0.05        1.92      3.29 o 
  -5   3  15        0.03       -2.32      3.12 o 
  -4   3  15        0.34       -0.41      2.58 o 
  -3   3  15       37.30       28.79      3.69 o 
  -2   3  15        1.78        0.15      2.10 o 
  -1   3  15       40.56       34.90      3.44 o 
   0   3  15       95.50      137.10      5.42 o 
   1   3  15        0.18        2.11      2.49 o 
   2   3  15       33.07       32.40      3.61 o 
   3   3  15       22.71       14.13      4.69 o 
   4   3  15        0.03        3.70      4.23 o 
   5   3  15        7.82        8.26      4.94 o 
   6   3  15        5.05        5.10      6.85 o 
   7   3  15        0.01       -2.89      5.89 o 
  -9   4  15        2.55       -1.89      3.73 o 
  -8   4  15        1.29        3.37      4.02 o 
  -7   4  15       18.17       11.74      5.37 o 
  -6   4  15        1.74        4.12      3.65 o 
  -5   4  15        0.81        1.82      2.66 o 
  -4   4  15        8.61        6.41      2.91 o 
  -3   4  15        9.88        7.80      3.10 o 
  -2   4  15       35.61       32.30      3.74 o 
  -1   4  15        1.47        1.39      2.34 o 
   0   4  15        2.86        3.13      2.34 o 
   1   4  15       10.13       11.51      3.01 o 
   2   4  15       16.87       11.55      3.31 o 
   3   4  15        2.38        2.11      3.33 o 
   4   4  15       28.16       24.68     10.79 o 
   5   4  15        0.67       -5.12      5.12 o 
   6   4  15       13.27       14.65      5.69 o 
  -9   5  15       72.50       80.73      8.47 o 
  -8   5  15      134.80      176.64     11.81 o 
  -7   5  15       78.93       90.77      8.08 o 
  -6   5  15       10.26       10.57      3.54 o 
  -5   5  15       32.76       33.15      4.56 o 
  -4   5  15       41.06       38.63      4.58 o 
  -3   5  15        0.69        3.77      2.92 o 
  -2   5  15      123.40      126.60      6.93 o 
  -1   5  15       41.77       43.13      4.10 o 
   0   5  15        1.75        1.54      2.59 o 
   1   5  15        0.32        3.95      3.25 o 
   2   5  15        2.87        3.60      3.56 o 
   3   5  15        2.81        1.76      4.82 o 
   4   5  15        9.05        5.59      3.75 o 
   5   5  15       39.80       63.48      6.81 o 
  -8   6  15       13.27       11.90      4.10 o 
  -7   6  15       31.38       28.02      5.69 o 
  -6   6  15       93.96      130.18      8.09 o 
  -5   6  15        0.22        3.53      3.23 o 
  -4   6  15        0.75        0.01      3.05 o 
  -3   6  15       16.57        9.78      3.31 o 
  -2   6  15       27.42       36.15      5.46 o 
  -1   6  15       10.12       21.84      4.40 o 
   0   6  15       10.61       15.56      3.81 o 
   1   6  15       35.03       38.36      4.64 o 
   2   6  15       15.80       13.50      4.41 o 
   3   6  15       14.52       19.54      4.75 o 
   4   6  15        3.71        7.93      4.20 o 
  -6   7  15       25.99       36.26      5.36 o 
  -5   7  15        0.00       -1.95      3.43 o 
  -4   7  15       70.85       78.49      9.68 o 
  -3   7  15       13.98       11.62      5.34 o 
  -2   7  15       51.62       50.99      6.14 o 
  -1   7  15        7.56        9.10      4.07 o 
   0   7  15       36.54       50.50      5.36 o 
   1   7  15       52.21       52.80      5.46 o 
   2   7  15       37.34       41.38      5.50 o 
   3   7  15       10.10        7.06      4.17 o 
  -4   8  15      139.59      156.72     12.05 o 
  -3   8  15       93.45      113.97      9.29 o 
  -2   8  15       29.00       24.84      6.45 o 
  -1   8  15        0.94        4.65      4.11 o 
   0   8  15        0.33        6.51      5.33 o 
  -9   0  16       89.89       61.10     15.32 o 
  -8   0  16       24.29       29.93      9.89 o 
  -7   0  16       10.45        5.92      6.50 o 
  -6   0  16        9.38        8.86      7.41 o 
  -5   0  16       28.95       12.90      7.49 o 
  -4   0  16       32.67       32.69      9.29 o 
  -3   0  16        0.01        1.28      4.62 o 
  -2   0  16       67.68       93.97     17.68 o 
  -1   0  16       34.00       34.07     11.29 o 
   0   0  16        0.18        4.88      7.80 o 
   1   0  16       91.11      102.23     31.04 o 
   2   0  16       40.09       40.85     11.68 o 
   3   0  16      143.93      155.39     25.91 o 
   4   0  16        3.76        6.03      6.29 o 
   5   0  16        0.06        5.16      6.12 o 
  -9   1  16       15.34       20.92     11.10 o 
  -8   1  16        0.31        6.04      5.33 o 
  -7   1  16        0.00        0.42      4.55 o 
  -6   1  16       69.46       80.60      7.11 o 
  -5   1  16        2.91        4.14      3.49 o 
  -4   1  16        2.10        2.10      3.28 o 
  -3   1  16       22.52       17.05      3.97 o 
  -2   1  16        4.21        2.71      3.08 o 
  -1   1  16       49.37       60.36      6.41 o 
   0   1  16       16.43        8.77      4.79 o 
   1   1  16        1.12        6.12      3.35 o 
   2   1  16      138.86      182.67     10.70 o 
   3   1  16       13.65       17.11      5.43 o 
   4   1  16       70.50       79.05      8.91 o 
   5   1  16       10.00        1.44      8.27 o 
  -8   2  16        1.36        4.30      4.09 o 
  -7   2  16       18.85       25.54      4.95 o 
  -6   2  16       20.46       14.47      4.24 o 
  -5   2  16       27.71       35.04      5.07 o 
  -4   2  16       29.57       44.76      5.56 o 
  -3   2  16        6.64        2.37      3.30 o 
  -2   2  16        0.10        1.08      3.41 o 
  -1   2  16        0.53        0.08      2.90 o 
   0   2  16       20.60       15.54      5.16 o 
   1   2  16        0.36        1.97      4.20 o 
   2   2  16        8.04        5.44      5.05 o 
   3   2  16        1.43        6.48      4.32 o 
   4   2  16        6.47        8.96      5.19 o 
   5   2  16       13.51       13.33      5.69 o 
  -8   3  16        6.75        3.59      5.75 o 
  -7   3  16       36.73       28.75      7.65 o 
  -6   3  16      161.11      193.51     11.16 o 
  -5   3  16       42.12       40.61      5.67 o 
  -4   3  16       26.53       29.46      4.19 o 
  -3   3  16        4.15        7.51      2.78 o 
  -2   3  16        8.98        6.12      4.06 o 
  -1   3  16       23.42       32.91      3.56 o 
   0   3  16       67.48       61.59      5.60 o 
   1   3  16       60.60       68.65      5.60 o 
   2   3  16        2.96        1.53      4.30 o 
   3   3  16        9.96        9.59      5.04 o 
   4   3  16       25.25       27.41      6.55 o 
  -7   4  16       17.08       10.67      4.90 o 
  -6   4  16       26.05       26.62      4.33 o 
  -5   4  16        9.76        9.52      3.54 o 
  -4   4  16        3.68        5.68      3.17 o 
  -3   4  16       17.37       18.64      3.75 o 
  -2   4  16        2.19        2.90      3.15 o 
  -1   4  16       84.26      120.73      6.65 o 
   0   4  16       11.68       11.12      3.33 o 
   1   4  16       34.30       54.80      5.64 o 
   2   4  16        5.91       10.96      4.06 o 
   3   4  16       18.39       23.40     10.13 o 
   4   4  16        6.79       11.48      5.23 o 
  -6   5  16        6.38        1.05      4.23 o 
  -5   5  16       52.58       63.22      5.89 o 
  -4   5  16       73.10       88.08      8.81 o 
  -3   5  16       70.20       78.60      6.74 o 
  -2   5  16       32.69       33.13      4.35 o 
  -1   5  16       10.36       12.96      3.61 o 
   0   5  16        2.90        2.32      3.38 o 
   1   5  16       25.68       26.68      4.89 o 
   2   5  16       59.08       67.93      6.71 o 
   3   5  16       35.91       32.87      5.56 o 
  -5   6  16       24.19       19.59      4.87 o 
  -4   6  16        8.55       11.84      4.00 o 
  -3   6  16       87.39      101.15      7.79 o 
  -2   6  16      427.44      526.83     14.31 o 
  -1   6  16        7.51        4.46      3.84 o 
   0   6  16       35.18       54.58      5.54 o 
   1   6  16        0.41        8.60      3.98 o 
  -6   1  17        3.44        7.76      5.24 o 
  -5   1  17        1.45        3.89      4.62 o 
  -4   1  17      224.29      269.37     16.41 o 
  -3   1  17       96.08      104.19     10.70 o 
  -2   1  17       36.75       30.35      8.46 o 
   0   1  17        8.99        8.22      9.23 o 
   1   1  17        2.48        7.11      6.42 o 
   2   1  17        0.10        2.15      3.82 o 
  -6   2  17        1.63        7.09      4.25 o 
  -5   2  17       15.58       12.70      5.33 o 
  -4   2  17        1.13        0.77      2.56 o 
  -3   2  17        3.78        6.34      4.37 o 
  -2   2  17       46.77       54.19      6.41 o 
  -1   2  17        2.72       -1.60      4.44 o 
   0   2  17        3.33       11.96      5.14 o 
   1   2  17        6.10        4.99      4.87 o 
   2   2  17        2.50        2.43      4.53 o 
  -5   3  17        8.13       10.45      3.50 o 
  -4   3  17        1.29        2.16      2.74 o 
  -3   3  17        6.70        3.53      4.11 o 
  -2   3  17        7.40        5.30      4.40 o 
  -1   3  17      192.15      223.13     12.39 o 
   0   3  17       63.42       56.74      8.29 o 
   1   3  17        6.03        7.21      4.83 o 
  -3   4  17        1.08        2.96      3.41 o 
  -2   4  17        8.42       -0.34      3.60 o 
  -1   4  17       29.90       38.71      4.62 o 
   0   4  17      314.14      400.78     13.13 o 
                                                 
